# Supplementary material for: Licensing effects of inflammatory factors and TLR ligands on the regenerative capacity of adipose-derived mesenchymal stem cells
Source: Front Cell Dev Biol. 2024 Mar 28;12:1367242. doi: 10.3389/fcell.2024.1367242 (PMC11007080; doi:10.3389/fcell.2024.1367242)
Supplement: Supplementary file 2 [file Table1.XLS]

GO.ID	term	definition	LPS.padj	LPS.log2err	LPS.ES	LPS.NES	LPS.size	LPS.genes_frequency	LPS.pvalue	LPS.-log10_pvalue	LPS.Significant_genes	LPS.Significant_genes_symbol	TNFa.padj	TNFa.log2err	TNFa.ES	TNFa.NES	TNFa.size	TNFa.genes_frequency	TNFa.pvalue	TNFa.-log10_pvalue	TNFa.Significant_genes	TNFa.Significant_genes_symbol	IFNy.padj	IFNy.log2err	IFNy.ES	IFNy.NES	IFNy.size	IFNy.genes_frequency	IFNy.pvalue	IFNy.-log10_pvalue	IFNy.Significant_genes	IFNy.Significant_genes_symbol	IL1b.padj	IL1b.log2err	IL1b.ES	IL1b.NES	IL1b.size	IL1b.genes_frequency	IL1b.pvalue	IL1b.-log10_pvalue	IL1b.Significant_genes	IL1b.Significant_genes_symbol	PolyI_C.padj	PolyI_C.log2err	PolyI_C.ES	PolyI_C.NES	PolyI_C.size	PolyI_C.genes_frequency	PolyI_C.pvalue
GO:0000070	mitotic sister chromatid segregation	The cell cycle process in which replicated homologous chromosomes are organized and then physically separated and apportioned to two sets during the mitotic cell cycle. Each replicated chromosome, composed of two sister chromatids, aligns at the cell equator, paired with its homologous partner. One homolog of each morphologic type goes into each of the resulting chromosome sets.	0.000351019755798229	0.593325476396405	0.640783713070788	2.50162118417739	17	94.118% (16/17)	1.253642e-05	4.9	10403;10615;11130;146909;151648;2491;3833;4085;51203;5347;54892;55143;64105;81930;9700;9735	NDC80;SPAG5;ZWINT;KIF18B;SGO1;CENPI;KIFC1;MAD2L1;NUSAP1;PLK1;NCAPG2;CDCA8;CENPK;KIF18A;ESPL1;KNTC1	0.000673297007481923	0.593325476396405	0.645537854428278	2.33341912901899	19	73.684% (14/19)	1.163364e-05	4.93	10403;10615;11130;146909;151648;2491;3833;4085;51203;5347;55143;64105;81930;9700	NDC80;SPAG5;ZWINT;KIF18B;SGO1;CENPI;KIFC1;MAD2L1;NUSAP1;PLK1;CDCA8;CENPK;KIF18A;ESPL1	0.592600289200024	0.0822054920415869	0.396241771187461	1.19525714973272	14	85.714% (12/14)	0.2799526	0.55	NA	NA	0.0319696233380188	0.431707695803346	0.529004320263099	1.93009002092062	18	77.778% (14/18)	0.00355218	2.45	10403;10615;11130;146909;151648;2491;3833;4085;51203;5347;55143;64105;81930;9700	NDC80;SPAG5;ZWINT;KIF18B;SGO1;CENPI;KIFC1;MAD2L1;NUSAP1;PLK1;CDCA8;CENPK;KIF18A;ESPL1	0.00606035941038997	0.49849310876659	0.591125604774503	2.07190184907716	18	83.333% (15/18)	0.0003209536
GO:0000278	mitotic cell cycle	Progression through the phases of the mitotic cell cycle, the most common eukaryotic cell cycle, which canonically comprises four successive phases called G1, S, G2, and M and includes replication of the genome and the subsequent segregation of chromosomes into daughter cells. In some variant cell cycles nuclear replication or nuclear division may not be followed by cell division, or G1 and G2 ph…	1.24597415405911e-05	0.690132458796796	0.61514162330787	2.81288437420674	28	82.143% (23/28)	2.224954e-07	6.65	10403;1062;1063;11113;113130;146909;220134;221150;22974;332;3832;3835;4603;4605;4751;5347;55143;55872;56992;6790;7516;9088;9212	NDC80;CENPE;CENPF;CIT;CDCA5;KIF18B;SKA1;SKA3;TPX2;BIRC5;KIF11;KIF22;MYBL1;MYBL2;NEK2;PLK1;CDCA8;PBK;KIF15;AURKA;XRCC2;PKMYT1;AURKB	5.6011227262232e-07	0.774939030136436	0.644997097563653	2.75730346890473	34	85.294% (29/34)	2.419491e-09	8.62	10403;1062;1063;11113;113130;146909;220134;221150;22974;332;3619;3832;3835;4602;4603;4605;4751;5347;55143;55732;55872;56992;6790;7516;81620;83903;84930;9088;9212	NDC80;CENPE;CENPF;CIT;CDCA5;KIF18B;SKA1;SKA3;TPX2;BIRC5;INCENP;KIF11;KIF22;MYB;MYBL1;MYBL2;NEK2;PLK1;CDCA8;FIRRM;PBK;KIF15;AURKA;XRCC2;CDT1;HASPIN;MASTL;PKMYT1;AURKB	0.370957838722882	0.14641623786055	0.401273189781097	1.41462692693468	28	96.429% (27/28)	0.09769484	1.01	NA	NA	0.000916357203903637	0.575610261071129	0.542339147381344	2.24097851835467	31	80.645% (25/31)	2.349634e-05	4.63	10403;1062;1063;11113;113130;146909;220134;221150;22974;332;3832;3835;4603;4605;4751;5347;55143;55732;55872;56992;6790;7516;83903;9088;9212	NDC80;CENPE;CENPF;CIT;CDCA5;KIF18B;SKA1;SKA3;TPX2;BIRC5;KIF11;KIF22;MYBL1;MYBL2;NEK2;PLK1;CDCA8;FIRRM;PBK;KIF15;AURKA;XRCC2;HASPIN;PKMYT1;AURKB	0.000231478301589866	0.627256739718528	0.56647005598929	2.36764632486262	34	67.647% (23/34)	3.096664e-06
GO:0000281	mitotic cytokinesis	A cell cycle process that results in the division of the cytoplasm of a cell after mitosis, resulting in the separation of the original cell into two daughter cells.	0.00246500058246869	0.518848077743792	0.5820877315816	2.31878821358222	18	94.444% (17/18)	0.0001467262	3.83	10112;1058;11113;1894;24137;26586;29127;332;3619;51203;5347;54443;55143;55165;9212;9493;9700	KIF20A;CENPA;CIT;ECT2;KIF4A;CKAP2;RACGAP1;BIRC5;INCENP;NUSAP1;PLK1;ANLN;CDCA8;CEP55;AURKB;KIF23;ESPL1	1.83392272618024e-05	0.690132458796796	0.691812543832885	2.51862392743985	20	95% (19/20)	1.980478e-07	6.7	10112;1058;11113;1894;24137;26586;29127;332;3619;3925;51203;5347;54443;55143;55165;55521;9212;9493;9700	KIF20A;CENPA;CIT;ECT2;KIF4A;CKAP2;RACGAP1;BIRC5;INCENP;STMN1;NUSAP1;PLK1;ANLN;CDCA8;CEP55;TRIM36;AURKB;KIF23;ESPL1	0.475446371391244	0.261663521711573	-0.294906166219839	-1.26400184771765	13	100% (13/13)	0.1657459	0.78	NA	NA	0.0225801808881156	0.431707695803346	0.544733788995334	1.98747951562148	18	83.333% (15/18)	0.002122923	2.67	10112;1058;11113;24137;26586;29127;332;51203;5347;54443;55143;55165;9212;9493;9700	KIF20A;CENPA;CIT;KIF4A;CKAP2;RACGAP1;BIRC5;NUSAP1;PLK1;ANLN;CDCA8;CEP55;AURKB;KIF23;ESPL1	0.0268114996232819	0.431707695803346	0.536348279611253	1.87990671238107	18	88.889% (16/18)	0.002421375
GO:0005975	carbohydrate metabolic process	The chemical reactions and pathways involving carbohydrates, any of a group of organic compounds based of the general formula Cx(H2O)y.	0.0277867749993777	0.431707695803346	-0.673189823874755	-2.01879642859275	7	100% (7/7)	0.003139863	2.5	10007;1116;51005;57134;5973;8869;9245	GNPDA1;CHI3L1;AMDHD2;MAN1C1;RENBP;ST3GAL5;GCNT3	0.309425791274594	0.287805130535564	-0.557251908396947	-1.57247146295457	6	100% (6/6)	0.0742728	1.13	NA	NA	0.370957838722882	0.261663521711573	-0.531643965373923	-1.44730095944046	5	80% (4/5)	0.09868421	1.01	NA	NA	NA	NA	NA	NA	NA	NA	NA	NA	NA	NA	NA	NA	NA	NA	NA	NA	NA
GO:0006281	DNA repair	The process of restoring DNA after damage. Genomes are subject to damage by chemical and physical agents in the environment (e.g. UV and ionizing radiations, chemical mutagens, fungal and bacterial toxins, etc.) and by free radicals or alkylating agents endogenously generated in metabolism. DNA is also damaged because of errors during its replication. A variety of different DNA repair pathways ha…	0.0393299252206242	0.380730400722792	0.432565002005556	1.94341540999282	26	57.692% (15/26)	0.007959628	2.1	10635;10721;2175;29128;3835;580;63967;641;672;7516;83990;8438;9156;9401;983	RAD51AP1;POLQ;FANCA;UHRF1;KIF22;BARD1;CLSPN;BLM;BRCA1;XRCC2;BRIP1;RAD54L;EXO1;RECQL4;CDK1	0.12112001559155	0.352487857583619	0.366428266874202	1.66619228320382	43	83.721% (36/43)	0.01648069	1.78	NA	NA	0.519669378066744	0.0940503465727813	0.354440259447646	1.25776533865644	29	51.724% (15/29)	0.2096597	0.68	NA	NA	0.670281995661605	0.0545680646670941	0.246526206129645	1.01866135759429	31	58.065% (18/31)	0.4468547	0.35	NA	NA	0.0268114996232819	0.431707695803346	0.409260279621154	1.8660769186385	47	80.851% (38/47)	0.002804496
GO:0006302	double-strand break repair	The repair of double-strand breaks in DNA via homologous and nonhomologous mechanisms to reform a continuous DNA helix.	0.0458293195520182	0.380730400722792	0.537205934703018	1.85657182686359	12	75% (9/12)	0.009547775	2.02	10721;113130;146956;157570;55345;672;675;83990;9319	POLQ;CDCA5;EME1;ESCO2;ZGRF1;BRCA1;BRCA2;BRIP1;TRIP13	0.025676868029879	0.431707695803346	0.608445297504798	1.88304869377723	12	100% (12/12)	0.002012674	2.7	10721;113130;146956;157570;2237;3014;55345;672;675;7468;83990;9319	POLQ;CDCA5;EME1;ESCO2;FEN1;H2AX;ZGRF1;BRCA1;BRCA2;NSD2;BRIP1;TRIP13	0.523276795380729	0.0992333343771191	0.436995330600558	1.25673531921406	12	66.667% (8/12)	0.2147239	0.67	NA	NA	0.344465006729475	0.128788713061714	0.431296536849795	1.3402982278779	11	63.636% (7/11)	0.1386139	0.86	NA	NA	0.0891918236130838	0.380730400722792	0.511963238718818	1.74086003837885	16	93.75% (15/16)	0.01552529
GO:0006629	lipid metabolic process	The chemical reactions and pathways involving lipids, compounds soluble in an organic solvent but not, or sparingly, in an aqueous solvent. Includes fatty acids; neutral fats, other fatty-acid esters, and soaps; long-chain (fatty) alcohols and waxes; sphingoids and other long-chain bases; glycolipids, phospholipids and sphingolipids; and carotenes, polyprenols, sterols, terpenes and other isopren…	0.0277867749993777	0.431707695803346	-0.628683693516699	-2.11997789050557	9	100% (9/9)	0.002576029	2.59	1200;3157;3557;3992;5468;5799;80183;9415;948	TPP1;HMGCS1;IL1RN;FADS1;PPARG;PTPRN2;RUBCNL;FADS2;CD36	0.234972389210115	0.321775918075361	-0.399250258810036	-1.5612946101733	12	91.667% (11/12)	0.04770498	1.32	NA	NA	0.355828220858896	0.169570644405628	0.542652932219927	1.47600652649019	10	40% (4/10)	0.08684547	1.06	NA	NA	NA	NA	NA	NA	NA	NA	NA	NA	NA	NA	0.0268114996232819	0.431707695803346	-0.688524590163934	-1.95167906845832	6	100% (6/6)	0.002440309
GO:0006955	immune response	Any immune system process that functions in the calibrated response of an organism to a potential internal or invasive threat.	0.0277867749993777	0.431707695803346	-0.524707250796147	-2.00484851673765	12	58.333% (7/12)	0.003708945	2.43	1230;1513;1514;2495;2533;56477;912	CCR1;CTSK;CTSL;FTH1;FYB1;CCL28;CD1D	0.560296748395244	0.0780892306943345	0.296664218467568	1.1468349266786	24	45.833% (11/24)	0.3121175	0.51	NA	NA	4.16013421173829e-05	0.643551836150722	0.627842791947816	2.34409395164311	36	52.778% (19/36)	1.577982e-06	5.8	10964;1520;163351;25939;2634;29126;3113;3119;3122;3575;4261;6376;6398;80380;8743;9173;9235;924;9447	IFI44L;CTSS;GBP6;SAMHD1;GBP2;CD274;HLA-DPA1;HLA-DQB1;HLA-DRA;IL7R;CIITA;CX3CL1;SECTM1;PDCD1LG2;TNFSF10;IL1RL1;IL32;CD7;AIM2	NA	NA	NA	NA	NA	NA	NA	NA	NA	NA	0.447998491206563	0.0952879846194844	0.357027321273263	1.23403725357255	17	41.176% (7/17)	0.2325871
GO:0007018	microtubule-based movement	A microtubule-based process that results in the movement of organelles, other microtubules, or other cellular components. Examples include motor-driven movement along microtubules and movement driven by polymerization or depolymerization of microtubules.	5.52260226957379e-05	0.643551836150722	0.74219503938147	2.65033312234116	13	100% (13/13)	1.314905e-06	5.88	10112;1062;11004;146909;347240;3832;3833;3835;56992;81930;9493;9585;9928	KIF20A;CENPE;KIF2C;KIF18B;KIF24;KIF11;KIFC1;KIF22;KIF15;KIF18A;KIF23;KIF20B;KIF14	5.01494787867969e-05	0.659444398037935	0.736999582716643	2.39957907290726	14	92.857% (13/14)	7.581995e-07	6.12	10112;1062;11004;146909;347240;3832;3833;3835;56992;81930;9493;9585;9928	KIF20A;CENPE;KIF2C;KIF18B;KIF24;KIF11;KIFC1;KIF22;KIF15;KIF18A;KIF23;KIF20B;KIF14	0.475446371391244	0.114266502484433	0.455853228770107	1.33788060146409	13	92.308% (12/13)	0.1680877	0.77	NA	NA	0.00112758915953143	0.557332238758646	0.697759526453981	2.28660227188786	13	92.308% (12/13)	3.855006e-05	4.41	10112;1062;11004;146909;347240;3832;3833;56992;81930;9493;9585;9928	KIF20A;CENPE;KIF2C;KIF18B;KIF24;KIF11;KIFC1;KIF15;KIF18A;KIF23;KIF20B;KIF14	0.000943118155984237	0.575610261071129	0.684389899458314	2.29046315667244	15	73.333% (11/15)	1.762838e-05
GO:0007019	microtubule depolymerization	The removal of tubulin heterodimers from one or both ends of a microtubule.	0.0277867749993777	0.431707695803346	0.718225284875092	1.93161683647024	6	66.667% (4/6)	0.002768679	2.56	11004;146909;81930;9928	KIF2C;KIF18B;KIF18A;KIF14	0.0256491661861483	0.45505986738723	0.748091603053435	1.87435065404663	6	100% (6/6)	0.001938922	2.71	11004;146909;347240;3925;81930;9928	KIF2C;KIF18B;KIF24;STMN1;KIF18A;KIF14	0.651772922636103	0.0791316651768349	0.47941567065073	1.11709249416009	6	100% (6/6)	0.3467406	0.46	NA	NA	0.0958838177011537	0.352487857583619	0.633762361563184	1.63086060508533	6	83.333% (5/6)	0.02130752	1.67	NA	NA	0.0268114996232819	0.431707695803346	0.744726950777952	1.84594787405268	6	83.333% (5/6)	0.002737581
GO:0007051	spindle organization	A process that is carried out at the cellular level which results in the assembly, arrangement of constituent parts, or disassembly of the spindle, the array of microtubules and associated molecules that forms between opposite poles of a eukaryotic cell during DNA segregation and serves to move the duplicated chromosomes apart.	0.00226215007009046	0.538434096309916	0.784735812133072	2.22454192650965	7	100% (7/7)	0.0001211866	3.92	10615;259266;3832;6790;7272;79000;9212	SPAG5;ASPM;KIF11;AURKA;TTK;AUNIP;AURKB	0.00217258227921835	0.538434096309916	0.775814889841529	2.18073852276885	9	88.889% (8/9)	6.569363e-05	4.18	10615;259266;3832;55521;6790;7272;79000;9212	SPAG5;ASPM;KIF11;TRIM36;AURKA;TTK;AUNIP;AURKB	0.537636810364083	0.102449405629826	0.509199053696747	1.24947279759311	7	85.714% (6/7)	0.2243243	0.65	NA	NA	0.0778345037131725	0.380730400722792	0.622986909549137	1.7328078014363	8	75% (6/8)	0.01330504	1.88	NA	NA	0.0409898383310432	0.407017918923954	0.648459608703979	1.85762954159526	9	66.667% (6/9)	0.005235462
GO:0007052	mitotic spindle organization	A process that is carried out at the cellular level which results in the assembly, arrangement of constituent parts, or disassembly of the microtubule spindle during a mitotic cell cycle.	0.000159589622512272	0.610526878385931	0.637655988251888	2.57275754110766	19	73.684% (14/19)	4.749691e-06	5.32	10403;10460;1062;24137;284403;332;3832;55143;57405;6790;7272;83540;9212;9787	NDC80;TACC3;CENPE;KIF4A;WDR62;BIRC5;KIF11;CDCA8;SPC25;AURKA;TTK;NUF2;AURKB;DLGAP5	3.81348904159029e-06	0.73376198835648	0.714674108626388	2.63454989484554	21	76.19% (16/21)	2.470943e-08	7.61	10403;10460;1062;24137;284403;332;3832;5347;55143;57405;6790;7272;83540;891;9212;9787	NDC80;TACC3;CENPE;KIF4A;WDR62;BIRC5;KIF11;PLK1;CDCA8;SPC25;AURKA;TTK;NUF2;CCNB1;AURKB;DLGAP5	0.67154349488712	0.0655321029282414	0.369532538615713	1.08453858352086	13	84.615% (11/13)	0.3982948	0.4	NA	NA	0.0023899541623395	0.538434096309916	0.602597133140382	2.2516645738479	20	80% (16/20)	0.0001021348	3.99	10403;10460;1062;24137;284403;332;3832;5347;55143;57405;6790;7272;83540;891;9212;9787	NDC80;TACC3;CENPE;KIF4A;WDR62;BIRC5;KIF11;PLK1;CDCA8;SPC25;AURKA;TTK;NUF2;CCNB1;AURKB;DLGAP5	0.00526598678270107	0.49849310876659	0.596320002985553	2.09010827284123	18	77.778% (14/18)	0.0002557818
GO:0007059	chromosome segregation	The process in which genetic material, in the form of chromosomes, is organized into specific structures and then physically separated and apportioned to two or more sets. In eukaryotes, chromosome segregation begins with the condensation of chromosomes, includes chromosome separation, and ends when chromosomes have completed movement to the spindle poles.	5.46778341870181e-06	0.704975715167238	0.659277943704281	2.96198469437622	26	73.077% (19/26)	6.509266e-08	7.19	10403;10615;1062;1063;151246;151648;157313;157570;220134;221150;4751;55355;57405;672;699;7153;7272;83540;9787	NDC80;SPAG5;CENPE;CENPF;SGO2;SGO1;CDCA2;ESCO2;SKA1;SKA3;NEK2;HJURP;SPC25;BRCA1;BUB1;TOP2A;TTK;NUF2;DLGAP5	1.14229667087459e-05	0.704975715167238	0.623266351639121	2.58636400080284	30	66.667% (20/30)	9.868654e-08	7.01	10403;10615;1062;1063;11339;151246;151648;157313;157570;220134;221150;4751;55355;57405;672;699;7153;7272;83540;9787	NDC80;SPAG5;CENPE;CENPF;OIP5;SGO2;SGO1;CDCA2;ESCO2;SKA1;SKA3;NEK2;HJURP;SPC25;BRCA1;BUB1;TOP2A;TTK;NUF2;DLGAP5	0.262257696693273	0.208955027549354	0.470890300186813	1.5435815584029	20	95% (19/20)	0.05245154	1.28	NA	NA	0.000856659963507544	0.593325476396405	0.556555262710896	2.2909815028781	29	72.414% (21/29)	1.464376e-05	4.83	10403;10615;1062;1063;11339;147841;151246;151648;157313;157570;220134;221150;4751;55355;57405;672;699;7153;7272;83540;9787	NDC80;SPAG5;CENPE;CENPF;OIP5;SPC24;SGO2;SGO1;CDCA2;ESCO2;SKA1;SKA3;NEK2;HJURP;SPC25;BRCA1;BUB1;TOP2A;TTK;NUF2;DLGAP5	2.16356386245224e-05	0.690132458796796	0.648879368745746	2.55220868756336	27	77.778% (21/27)	1.348015e-07
GO:0007080	mitotic metaphase plate congression	The cell cycle process in which chromosomes are aligned at the metaphase plate, a plane halfway between the poles of the mitotic spindle, during mitosis.	0.0283100659703747	0.407017918923954	0.570262268907327	1.97081378663836	12	75% (9/12)	0.004266316	2.37	1062;11004;113130;3833;3835;55143;55165;81930;9928	CENPE;KIF2C;CDCA5;KIFC1;KIF22;CDCA8;CEP55;KIF18A;KIF14	0.0079849231768315	0.49849310876659	0.654374229968319	2.09245369022268	13	76.923% (10/13)	0.0003621671	3.44	1062;11004;113130;3833;3835;55143;55165;81930;891;9928	CENPE;KIF2C;CDCA5;KIFC1;KIF22;CDCA8;CEP55;KIF18A;CCNB1;KIF14	0.395798718253026	0.144630528034484	0.534666666666667	1.41017687010603	9	100% (9/9)	0.118799	0.93	NA	NA	0.0392537695753448	0.407017918923954	0.577987746237522	1.85097181775094	12	75% (9/12)	0.004697032	2.33	1062;11004;113130;3833;55143;55165;81930;891;9928	CENPE;KIF2C;CDCA5;KIFC1;CDCA8;CEP55;KIF18A;CCNB1;KIF14	0.024844405513851	0.45505986738723	0.669089864630787	1.97419854662335	10	80% (8/10)	0.001934923
GO:0007088	regulation of mitotic nuclear division	Any process that modulates the frequency, rate or extent of mitosis.	0.00407016251042854	0.49849310876659	0.708009421386072	2.21124110722927	9	77.778% (7/9)	0.0002907259	3.54	157313;286151;4288;4751;9088;9585;995	CDCA2;FBXO43;MKI67;NEK2;PKMYT1;KIF20B;CDC25C	0.0148739426340015	0.477270815362862	0.702053857821709	1.97340359518365	9	100% (9/9)	0.0008352538	3.08	157313;26271;286151;4288;4751;79866;9088;9585;995	CDCA2;FBXO5;FBXO43;MKI67;NEK2;BORA;PKMYT1;KIF20B;CDC25C	0.658765432098765	0.0736212741014394	0.423099755177886	1.08656345240942	8	87.5% (7/8)	0.3667546	0.44	NA	NA	0.0175152233230356	0.45505986738723	0.667046517162146	1.93934242128153	9	77.778% (7/9)	0.001197622	2.92	157313;286151;4288;4751;9088;9585;995	CDCA2;FBXO43;MKI67;NEK2;PKMYT1;KIF20B;CDC25C	0.0287458008373199	0.431707695803346	0.658987524030064	1.88778865445078	9	88.889% (8/9)	0.003223828
GO:0007094	mitotic spindle assembly checkpoint signaling	A signal transduction process that contributes to a mitotic cell cycle spindle assembly checkpoint, that delays the metaphase/anaphase transition of a mitotic nuclear division until the spindle is correctly assembled and chromosomes are attached to the spindle.	0.00376529520238871	0.49849310876659	0.586045823268688	2.28792432841637	17	82.353% (14/17)	0.0002465372	3.61	10403;1063;11130;147841;4085;5347;57405;699;701;7272;83540;9319;9735;991	NDC80;CENPF;ZWINT;SPC24;MAD2L1;PLK1;SPC25;BUB1;BUB1B;TTK;NUF2;TRIP13;KNTC1;CDC20	0.00112404639300218	0.575610261071129	0.649848806935539	2.23984320106685	17	94.118% (16/17)	2.184971e-05	4.66	10403;1063;11130;147841;4085;5347;55055;57405;699;701;7272;83540;83903;9319;9735;991	NDC80;CENPF;ZWINT;SPC24;MAD2L1;PLK1;ZWILCH;SPC25;BUB1;BUB1B;TTK;NUF2;HASPIN;TRIP13;KNTC1;CDC20	0.630684064847766	0.0762797180809272	0.38255033557047	1.15395714680201	14	100% (14/14)	0.3131673	0.5	NA	NA	0.0249671261832418	0.431707695803346	0.545040562949454	1.95189744815251	17	82.353% (14/17)	0.002560731	2.59	10403;1063;11130;147841;4085;5347;57405;699;701;7272;83540;83903;9319;991	NDC80;CENPF;ZWINT;SPC24;MAD2L1;PLK1;SPC25;BUB1;BUB1B;TTK;NUF2;HASPIN;TRIP13;CDC20	0.00243861602539252	0.538434096309916	0.648524921023658	2.20521911246631	16	93.75% (15/16)	8.7353e-05
GO:0007095	mitotic G2 DNA damage checkpoint signaling	A mitotic cell cycle checkpoint that detects and negatively regulates progression through the G2/M transition of the cell cycle in response to DNA damage.	0.0294869151148808	0.407017918923954	0.665329229503455	1.88605227782292	7	85.714% (6/7)	0.005268728	2.28	51514;5347;63967;641;672;983	DTL;PLK1;CLSPN;BLM;BRCA1;CDK1	0.0253518208823162	0.45505986738723	0.742067400790916	1.94521163390494	7	85.714% (6/7)	0.001861689	2.73	51514;5347;63967;641;672;983	DTL;PLK1;CLSPN;BLM;BRCA1;CDK1	0.460573976037894	0.127505315300183	0.558775216229653	1.3711228007583	7	71.429% (5/7)	0.1540541	0.81	NA	NA	0.0557532387436887	0.407017918923954	0.686980609418283	1.76780711557938	6	100% (6/6)	0.007147851	2.15	51514;5347;63967;641;672;983	DTL;PLK1;CLSPN;BLM;BRCA1;CDK1	0.0268114996232819	0.431707695803346	0.694464456679527	1.91913821774688	8	62.5% (5/8)	0.002530408
GO:0007155	cell adhesion	The attachment of a cell, either to another cell or to an underlying substrate such as the extracellular matrix, via cell adhesion molecules.	0.0283100659703747	0.407017918923954	-0.467371403663662	-2.0380308622559	16	50% (8/16)	0.00438132	2.36	10417;10457;1230;137075;1829;4974;6696;948	SPON2;GPNMB;CCR1;CLDN23;DSG2;OMG;SPP1;CD36	0.938073919152969	0.0264649017470855	0.150347443300575	0.660749141470323	37	16.216% (6/37)	0.8729604	0.06	NA	NA	0.357007575757576	0.157402899305283	0.440977618054372	1.45498452267288	21	33.333% (7/21)	0.08863636	1.05	NA	NA	0.872706003698067	0.037848772270503	0.306845924373446	0.739738444892246	5	20% (1/5)	0.7981157	0.1	NA	NA	0.881432426269383	0.132147260608774	-0.125375085301426	-0.760262134565388	29	44.828% (13/29)	0.7810219
GO:0008283	cell population proliferation	The multiplication or reproduction of cells, resulting in the expansion of a cell population.	0.0294869151148808	0.407017918923954	0.582473401710533	1.95960730227	11	63.636% (7/11)	0.005312172	2.27	10460;4288;55388;699;81610;9212;995	TACC3;MKI67;MCM10;BUB1;FAM83D;AURKB;CDC25C	0.0150934341021704	0.477270815362862	0.594750479115693	2.0215531929479	16	68.75% (11/16)	0.0008801787	3.06	10460;1437;3673;4288;55388;699;81610;9212;9833;993;995	TACC3;CSF2;ITGA2;MKI67;MCM10;BUB1;FAM83D;AURKB;MELK;CDC25A;CDC25C	0.536707566462168	0.0972150808846466	0.435167068913355	1.25147750322798	12	83.333% (10/12)	0.2220859	0.65	NA	NA	0.0753490679583832	0.380730400722792	0.586805413397694	1.77007309967793	10	60% (6/10)	0.01132828	1.95	NA	NA	0.1438097699664	0.282013350011725	0.473259655770234	1.60925386863533	16	62.5% (10/16)	0.0327044
GO:0008608	attachment of spindle microtubules to kinetochore	The process in which spindle microtubules become physically associated with the proteins making up the kinetochore complex.	0.00226215007009046	0.538434096309916	0.786127153542893	2.22848605299449	7	85.714% (6/7)	0.000117429	3.93	10403;151648;57082;57405;83540;9212	NDC80;SGO1;KNL1;SPC25;NUF2;AURKB	0.00217258227921835	0.538434096309916	0.820614028373992	2.15110912194409	7	85.714% (6/7)	6.339143e-05	4.2	10403;151648;57082;57405;83540;9212	NDC80;SGO1;KNL1;SPC25;NUF2;AURKB	0.644626349587185	0.0824344091527096	0.49269588313413	1.14803688458003	6	100% (6/6)	0.3259362	0.49	NA	NA	0.0176091181750267	0.45505986738723	0.702337498737088	1.88529683120493	7	100% (7/7)	0.001354548	2.87	10403;147841;151648;57082;57405;83540;9212	NDC80;SPC24;SGO1;KNL1;SPC25;NUF2;AURKB	0.00678043964579095	0.49849310876659	0.771237809607805	2.04052284301866	7	85.714% (6/7)	0.0004013344
GO:0015909	long-chain fatty acid transport	The directed movement of long-chain fatty acids into, out of or within a cell, or between cells, by means of some agent such as a transporter or pore. A long-chain fatty acid is a fatty acid with a chain length between C13 and C22.	0.0277867749993777	0.431707695803346	-0.744639376218324	-1.90820215579982	5	100% (5/5)	0.003063963	2.51	11000;123;2170;5468;948	SLC27A3;PLIN2;FABP3;PPARG;CD36	NA	NA	NA	NA	NA	NA	NA	NA	NA	NA	NA	NA	NA	NA	NA	NA	NA	NA	NA	NA	NA	NA	NA	NA	NA	NA	NA	NA	NA	NA	NA	NA	NA	NA	NA	NA	NA
GO:0032465	regulation of cytokinesis	Any process that modulates the frequency, rate or extent of the division of the cytoplasm of a cell and its separation into two daughter cells.	0.0277867749993777	0.431707695803346	0.703125	1.89100567293359	6	100% (6/6)	0.003804142	2.42	10112;5347;675;6790;9055;9212	KIF20A;PLK1;BRCA2;AURKA;PRC1;AURKB	0.12112001559155	0.352487857583619	0.656415420188604	1.72068859333337	7	71.429% (5/7)	0.01599787	1.8	NA	NA	NA	NA	NA	NA	NA	NA	NA	NA	NA	NA	0.0753490679583832	0.380730400722792	0.663890070990403	1.70838823595492	6	83.333% (5/6)	0.01159216	1.94	NA	NA	0.424389698899503	0.112378519110475	0.495111280921873	1.22722779870194	6	100% (6/6)	0.214178
GO:0034501	protein localization to kinetochore	Any process in which a protein is transported to, or maintained at, the kinetochore.	0.0218912822635453	0.45505986738723	0.705606385877023	2.00022856702532	7	57.143% (4/7)	0.001824274	2.74	57082;7272;9212;983	KNL1;TTK;AURKB;CDK1	0.0398821227006901	0.431707695803346	0.719315426247154	1.88557095230423	7	57.143% (4/7)	0.003359401	2.47	57082;7272;9212;983	KNL1;TTK;AURKB;CDK1	0.541476819014515	0.105125131597001	0.558288103769378	1.23265768256915	5	80% (4/5)	0.2277937	0.64	NA	NA	0.0225801808881156	0.431707695803346	0.725475326057091	1.86686556505137	6	66.667% (4/6)	0.002111125	2.68	57082;7272;9212;983	KNL1;TTK;AURKB;CDK1	0.108959727271005	0.352487857583619	0.634399820593697	1.67848011262138	7	100% (7/7)	0.02172406
GO:0042632	cholesterol homeostasis	Any process involved in the maintenance of an internal steady state of cholesterol within an organism or cell.	0.0277867749993777	0.431707695803346	-0.697265625	-1.95153416046431	6	100% (6/6)	0.003618717	2.44	10062;10577;2170;3638;4864;949	NR1H3;NPC2;FABP3;INSIG1;NPC1;SCARB1	NA	NA	NA	NA	NA	NA	NA	NA	NA	NA	0.882239792664284	0.0372254009247509	0.288408549834204	0.672024395518981	6	16.667% (1/6)	0.8335645	0.08	NA	NA	NA	NA	NA	NA	NA	NA	NA	NA	NA	NA	NA	NA	NA	NA	NA	NA	NA
GO:0045109	intermediate filament organization	Control of the spatial distribution of intermediate filaments; includes organizing filaments into meshworks, bundles, or other structures, as by cross-linking.	0.0337774543776046	0.407017918923954	0.686901638917259	1.84737407422566	6	83.333% (5/6)	0.006634857	2.18	3848;3861;3866;3868;3887	KRT1;KRT14;KRT15;KRT16;KRT81	NA	NA	NA	NA	NA	NA	NA	NA	NA	NA	NA	NA	NA	NA	NA	NA	NA	NA	NA	NA	NA	NA	NA	NA	NA	NA	NA	NA	NA	NA	NA	NA	NA	NA	NA	NA	NA
GO:0051256	mitotic spindle midzone assembly	The cell cycle process in which the aggregation, arrangement and bonding together of a set of components forms the spindle midzone.	0.0294869151148808	0.407017918923954	0.640226182510261	1.91577261268936	8	75% (6/8)	0.005441038	2.26	24137;332;55143;9055;9212;9493	KIF4A;BIRC5;CDCA8;PRC1;AURKB;KIF23	0.0130318339587815	0.477270815362862	0.722418641051636	1.95736700517106	8	100% (8/8)	0.0007036627	3.15	24137;29127;332;3619;55143;9055;9212;9493	KIF4A;RACGAP1;BIRC5;INCENP;CDCA8;PRC1;AURKB;KIF23	0.827172852278296	0.0431901998334182	0.331028265802537	0.771333132646485	6	100% (6/6)	0.7323162	0.14	NA	NA	0.0791656386083265	0.380730400722792	0.618566920072154	1.72051381559071	8	75% (6/8)	0.01488191	1.83	NA	NA	0.116435929965878	0.352487857583619	0.590763474947305	1.63256269131642	8	87.5% (7/8)	0.024352
GO:0051301	cell division	The process resulting in division and partitioning of components of a cell to form more cells; may or may not be accompanied by the physical separation of a cell into distinct, individually membrane-bounded daughter cells.	2.7745492672867e-08	0.826657301178302	0.521118692603938	2.98186819730916	70	65.714% (46/70)	1.651517e-10	9.78	10403;10460;10615;1062;1063;11004;11065;11130;113130;11339;146909;147841;151246;151648;157313;220134;221150;22974;23397;3070;3832;3833;4085;4751;54478;54821;57082;57405;64151;6790;699;701;81610;83461;83540;890;899;9055;9133;9585;9735;983;990;991;9928;995	NDC80;TACC3;SPAG5;CENPE;CENPF;KIF2C;UBE2C;ZWINT;CDCA5;OIP5;KIF18B;SPC24;SGO2;SGO1;CDCA2;SKA1;SKA3;TPX2;NCAPH;HELLS;KIF11;KIFC1;MAD2L1;NEK2;PIMREG;ERCC6L;KNL1;SPC25;NCAPG;AURKA;BUB1;BUB1B;FAM83D;CDCA3;NUF2;CCNA2;CCNF;PRC1;CCNB2;KIF20B;KNTC1;CDK1;CDC6;CDC20;KIF14;CDC25C	6.79525535579334e-10	0.910119734774459	0.544451001071376	2.81191402027094	84	65.476% (55/84)	1.467658e-12	11.83	10403;10460;10615;1062;1063;11004;11065;11130;113130;11339;1164;146909;147841;151246;151648;157313;220134;221150;22974;23397;3070;3832;3833;4085;4751;54478;54821;54892;57082;57405;64151;6790;699;701;79866;8091;81610;81620;83461;83540;84930;890;891;899;9055;9133;9134;9232;9585;983;990;991;9928;993;995	NDC80;TACC3;SPAG5;CENPE;CENPF;KIF2C;UBE2C;ZWINT;CDCA5;OIP5;CKS2;KIF18B;SPC24;SGO2;SGO1;CDCA2;SKA1;SKA3;TPX2;NCAPH;HELLS;KIF11;KIFC1;MAD2L1;NEK2;PIMREG;ERCC6L;NCAPG2;KNL1;SPC25;NCAPG;AURKA;BUB1;BUB1B;BORA;HMGA2;FAM83D;CDT1;CDCA3;NUF2;MASTL;CCNA2;CCNB1;CCNF;PRC1;CCNB2;CCNE2;PTTG1;KIF20B;CDK1;CDC6;CDC20;KIF14;CDC25A;CDC25C	0.398922642992556	0.124434168630393	0.330965909090909	1.33492382150164	55	100% (55/55)	0.122428	0.91	NA	NA	0.00016143131935766	0.643551836150722	0.47414413878241	2.29113637089781	75	64% (48/75)	1.379755e-06	5.86	10403;10460;10615;1062;1063;11004;11065;11130;113130;11339;146909;147841;151246;151648;157313;220134;221150;22974;23397;3070;3832;3833;4085;4751;54478;54821;57082;57405;64151;6790;699;701;81610;83461;83540;890;891;899;9055;9133;9232;9585;983;990;991;9928;993;995	NDC80;TACC3;SPAG5;CENPE;CENPF;KIF2C;UBE2C;ZWINT;CDCA5;OIP5;KIF18B;SPC24;SGO2;SGO1;CDCA2;SKA1;SKA3;TPX2;NCAPH;HELLS;KIF11;KIFC1;MAD2L1;NEK2;PIMREG;ERCC6L;KNL1;SPC25;NCAPG;AURKA;BUB1;BUB1B;FAM83D;CDCA3;NUF2;CCNA2;CCNB1;CCNF;PRC1;CCNB2;PTTG1;KIF20B;CDK1;CDC6;CDC20;KIF14;CDC25A;CDC25C	2.73098773212094e-06	0.747739663149885	0.502844690844258	2.50531421110449	78	88.462% (69/78)	8.50775e-09
GO:0051310	metaphase plate congression	The alignment of chromosomes at the metaphase plate (spindle equator), a plane halfway between the poles of the spindle.	0.0277867749993777	0.431707695803346	0.683873937931324	1.93862217558323	7	71.429% (5/7)	0.003296836	2.48	10403;1062;1063;11004;81610	NDC80;CENPE;CENPF;KIF2C;FAM83D	0.0418461658970814	0.431707695803346	0.667943200658399	1.80976778283833	8	87.5% (7/8)	0.00361522	2.44	10403;1062;1063;11004;3619;3835;81610	NDC80;CENPE;CENPF;KIF2C;INCENP;KIF22;FAM83D	0.779299583911234	0.0521630305460055	0.377988076408545	0.880754778968448	6	83.333% (5/6)	0.6019417	0.22	NA	NA	0.142566535594102	0.321775918075361	0.572890480870904	1.59346702058335	8	62.5% (5/8)	0.04021107	1.4	NA	NA	0.102521454742781	0.352487857583619	0.61169953715223	1.69041906786693	8	87.5% (7/8)	0.01843752
GO:0051315	attachment of mitotic spindle microtubules to kinetochore	The cell cycle process in which spindle microtubules become physically associated with the proteins making up the kinetochore complex as part of mitotic metaphase plate congression.	0.0277867749993777	0.431707695803346	0.767621185175779	1.89833959056735	5	80% (4/5)	0.003587203	2.45	10403;1062;11004;83540	NDC80;CENPE;KIF2C;NUF2	0.0202289028003785	0.45505986738723	0.786432535140438	1.82135079805411	5	100% (5/5)	0.001310728	2.88	10403;1062;11004;81620;83540	NDC80;CENPE;KIF2C;CDT1;NUF2	0.666746735754851	0.0755015292281669	0.492042440318302	1.08639229479082	5	100% (5/5)	0.3839542	0.42	NA	NA	0.0973311361471238	0.352487857583619	0.674715026673268	1.62659043165022	5	80% (4/5)	0.02246103	1.65	NA	NA	0.00646935486456862	0.49849310876659	0.828070175438597	1.94041303710505	5	100% (5/5)	0.0003627676
GO:0051321	meiotic cell cycle	Progression through the phases of the meiotic cell cycle, in which canonically a cell replicates to produce four offspring with half the chromosomal content of the progenitor cell via two nuclear divisions.	0.0296834355402243	0.407017918923954	0.544377581452128	1.94393907076627	13	61.538% (8/13)	0.005653988	2.25	10635;11144;151246;286151;4751;7516;8438;9156	RAD51AP1;DMC1;SGO2;FBXO43;NEK2;XRCC2;RAD54L;EXO1	0.246848940533151	0.227987202850442	0.474792733050597	1.54586614825085	14	92.857% (13/14)	0.05064935	1.3	NA	NA	0.74785100286533	0.0555947097758869	0.337693150180859	0.991093374710124	13	76.923% (10/13)	0.4908648	0.31	NA	NA	0.135775862068966	0.271288554688953	0.495570275681571	1.58703470786852	12	66.667% (8/12)	0.03365385	1.47	NA	NA	0.141874470981074	0.321775918075361	0.494154706201817	1.63699625786687	14	71.429% (10/14)	0.03182231
GO:0051382	kinetochore assembly	The aggregation, arrangement and bonding together of a set of components to form the kinetochore, a multisubunit complex that is located at the centromeric region of DNA and provides an attachment point for the spindle microtubules.	0.0283100659703747	0.407017918923954	0.756335282651072	1.870429371319	5	100% (5/5)	0.004362795	2.36	1058;1062;1063;64105;9787	CENPA;CENPE;CENPF;CENPK;DLGAP5	0.108667602949325	0.380730400722792	0.669906297024792	1.75605278066374	7	71.429% (5/7)	0.01290868	1.89	NA	NA	NA	NA	NA	NA	NA	NA	NA	NA	NA	NA	0.0830120934511527	0.352487857583619	0.606415626157941	1.62781207104064	7	57.143% (4/7)	0.01634783	1.79	NA	NA	0.166286779941981	0.282013350011725	0.624121779859485	1.54700494117757	6	100% (6/6)	0.03921569
GO:0051983	regulation of chromosome segregation	Any process that modulates the frequency, rate or extent of chromosome segregation, the process in which genetic material, in the form of chromosomes, is organized and then physically separated and apportioned to two or more sets.	0.00920746975050979	0.477270815362862	0.822612085769981	2.03433297602221	5	100% (5/5)	0.0007124828	3.15	11004;157313;4288;699;9212	KIF2C;CDCA2;MKI67;BUB1;AURKB	0.0045565595662053	0.518848077743792	0.84556720686368	1.95830467104788	5	100% (5/5)	0.0001771449	3.75	11004;157313;4288;699;9212	KIF2C;CDCA2;MKI67;BUB1;AURKB	0.651772922636103	0.0806388495950661	0.505305039787798	1.11567510597116	5	100% (5/5)	0.3481375	0.46	NA	NA	0.0175152233230356	0.45505986738723	0.803867403314917	1.93794857807538	5	100% (5/5)	0.001178391	2.93	11004;157313;4288;699;9212	KIF2C;CDCA2;MKI67;BUB1;AURKB	0.0121909293307283	0.477270815362862	0.805847953216374	1.88833980588331	5	100% (5/5)	0.0008734934
GO:0070374	positive regulation of ERK1 and ERK2 cascade	Any process that activates or increases the frequency, rate or extent of signal transduction mediated by the ERK1 and ERK2 cascade.	0.0294869151148808	0.407017918923954	-0.526153049264846	-1.93770093140518	11	63.636% (7/11)	0.005435069	2.26	10457;1116;1230;3357;54550;84868;948	GPNMB;CHI3L1;CCR1;HTR2B;NECAB2;HAVCR2;CD36	0.729551640166165	0.138022242496643	-0.172917623046277	-0.933338165994534	25	24% (6/25)	0.5530726	0.26	NA	NA	0.0227154687658706	0.431707695803346	0.587391417252142	1.9254730005584	20	50% (10/20)	0.002428205	2.61	2358;3383;3965;6346;6347;6354;6355;6357;6376;972	FPR2;ICAM1;LGALS9;CCL1;CCL2;CCL7;CCL8;CCL13;CX3CL1;CD74	0.18847103496597	0.287805130535564	-0.56076617586415	-1.51255688597657	5	60% (3/5)	0.06443454	1.19	NA	NA	0.891666666666667	0.0352404270679709	0.213533670917992	0.714637966360677	15	46.667% (7/15)	0.7987261
GO:0070588	calcium ion transmembrane transport	A process in which a calcium ion is transported from one side of a membrane to the other by means of some agent such as a transporter or pore.	0.0286713961290139	0.407017918923954	-0.730994152046784	-1.87323510058883	5	100% (5/5)	0.004607903	2.34	114780;140738;5025;5027;55283	PKD1L2;TMEM37;P2RX4;P2RX7;MCOLN3	0.0942819960216115	0.380730400722792	-0.707964695921823	-1.84635313176959	5	80% (4/5)	0.01058891	1.98	NA	NA	NA	NA	NA	NA	NA	NA	NA	NA	NA	NA	NA	NA	NA	NA	NA	NA	NA	NA	NA	NA	NA	NA	NA	NA	NA	NA	NA
GO:0090307	mitotic spindle assembly	Mitotic bipolar spindle assembly begins with spindle microtubule nucleation from the separated spindle pole body, includes spindle elongation during prometaphase, and is complete when all kinetochores are stably attached the spindle, and the spindle assembly checkpoint is satisfied.	0.00226215007009046	0.538434096309916	0.81640625	2.19566769801733	6	100% (6/6)	0.0001140701	3.94	22974;3832;3833;4605;4751;991	TPX2;KIF11;KIFC1;MYBL2;NEK2;CDC20	0.00212613829975604	0.557332238758646	0.823940139020383	2.15982799184475	7	85.714% (6/7)	5.51051e-05	4.26	22974;3832;3833;4605;4751;991	TPX2;KIF11;KIFC1;MYBL2;NEK2;CDC20	0.763310455120944	0.055826471778749	0.394422310756972	0.919048395472424	6	100% (6/6)	0.556172	0.25	NA	NA	0.00442560000900031	0.518848077743792	0.755142243655407	2.02704153150372	7	85.714% (6/7)	0.0002269538	3.64	22974;3832;3833;4605;4751;991	TPX2;KIF11;KIFC1;MYBL2;NEK2;CDC20	0.0534717936137697	0.407017918923954	0.660316162571519	1.8247701105483	8	75% (6/8)	0.007496046
GO:0000079	regulation of cyclin-dependent protein serine/threonine kinase activity	Any process that modulates the frequency, rate or extent of cyclin-dependent protein serine/threonine kinase activity.	0.0649333209669488	0.380730400722792	0.517092437408464	1.78706002514195	12	91.667% (11/12)	0.01430079	1.84	NA	NA	0.00475781999085939	0.518848077743792	0.636625902545481	2.11678628766944	15	80% (12/15)	0.0001952453	3.71	1033;51191;641;890;891;899;9088;9133;9134;990;993;995	CDKN3;HERC5;BLM;CCNA2;CCNB1;CCNF;PKMYT1;CCNB2;CCNE2;CDC6;CDC25A;CDC25C	0.698358506957675	0.0650877566917313	0.396223458839136	1.01754237409296	8	62.5% (5/8)	0.4353562	0.36	NA	NA	0.135775862068966	0.271288554688953	0.483729916994036	1.58521365204411	13	84.615% (11/13)	0.03341289	1.48	NA	NA	0.0891918236130838	0.380730400722792	0.530437426425244	1.71855576368098	13	61.538% (8/13)	0.01555994
GO:0000086	G2/M transition of mitotic cell cycle	The mitotic cell cycle transition by which a cell in G2 commits to M phase. The process begins when the kinase activity of M cyclin/CDK complex reaches a threshold high enough for the cell cycle to proceed. This is accomplished by activating a positive feedback loop that results in the accumulation of unphosphorylated and active M cyclin/CDK complex.	0.145658263305322	0.282013350011725	0.462450592885376	1.59821901919605	12	100% (12/12)	0.04248366	1.37	NA	NA	0.0129779520326413	0.477270815362862	0.608297028912861	1.98053954835435	14	85.714% (12/14)	0.0006727232	3.17	11113;2305;5347;6790;84930;890;891;9088;983;9833;993;995	CIT;FOXM1;PLK1;AURKA;MASTL;CCNA2;CCNB1;PKMYT1;CDK1;MELK;CDC25A;CDC25C	0.776915466354864	0.0507027937029348	0.338610881143033	0.893082105774556	9	88.889% (8/9)	0.5848564	0.23	NA	NA	0.142566535594102	0.248911114434702	0.47348277735886	1.55163312482548	13	84.615% (11/13)	0.03937947	1.4	NA	NA	0.0720013533229651	0.380730400722792	0.543816347434913	1.72377891443767	12	91.667% (11/12)	0.01143947
GO:0002931	response to ischemia	Any process that results in a change in state or activity of an organism (in terms of movement, secretion, enzyme production, gene expression, etc.) as a result of a inadequate blood supply.	NA	NA	NA	NA	NA	NA	NA	NA	NA	NA	0.0170582308039443	0.45505986738723	-0.719103336633833	-2.17470902874696	7	71.429% (5/7)	0.001031599	2.99	1958;2185;4883;5027;5608	EGR1;PTK2B;NPR3;P2RX7;MAP2K6	0.651772922636103	0.0789209638180035	0.500688918604295	1.105483061394	5	40% (2/5)	0.3595989	0.44	NA	NA	NA	NA	NA	NA	NA	NA	NA	NA	NA	NA	NA	NA	NA	NA	NA	NA	NA
GO:0006260	DNA replication	The cellular metabolic process in which a cell duplicates one or more molecules of DNA. DNA replication begins when specific sequences, known as origins of replication, are recognized and bound by initiation proteins, and ends when the original DNA molecule has been completely duplicated and the copies topologically separated. The unit of replication usually corresponds to the genome of the cell,…	0.113719476343495	0.352487857583619	0.422845691382766	1.70606010336746	19	100% (19/19)	0.02910677	1.54	NA	NA	0.0652675181277761	0.407017918923954	0.43373464935735	1.81126196640081	31	96.774% (30/31)	0.006343495	2.2	10036;1017;10535;10926;116028;1763;2237;23649;374393;4171;4173;4174;4176;4678;51514;5422;5424;5427;55704;5983;5985;6241;63901;63922;641;8208;84515;9401;9768;983	CHAF1A;CDK2;RNASEH2A;DBF4;RMI2;DNA2;FEN1;POLA2;FAM111B;MCM2;MCM4;MCM5;MCM7;NASP;DTL;POLA1;POLD1;POLE2;CCDC88A;RFC3;RFC5;RRM2;FAM111A;CHTF18;BLM;CHAF1B;MCM8;RECQL4;PCLAF;CDK1	0.651772922636103	0.0679922591544058	0.33649894581179	1.11026214938539	21	100% (21/21)	0.3534091	0.45	NA	NA	0.772535885167464	0.0409883873374721	0.231884057971015	0.885959407100862	22	100% (22/22)	0.6238739	0.2	NA	NA	0.00526598678270107	0.49849310876659	0.491965118194258	2.05624179378559	34	97.059% (33/34)	0.0002624791
GO:0006935	chemotaxis	The directed movement of a motile cell or organism, or the directed growth of a cell guided by a specific chemical concentration gradient. Movement may be towards a higher concentration (positive chemotaxis) or towards a lower concentration (negative chemotaxis).	NA	NA	NA	NA	NA	NA	NA	NA	NA	NA	0.00212613829975604	0.557332238758646	0.634453544086932	2.25022738255937	18	38.889% (7/18)	5.253683e-05	4.28	3576;3627;4283;6347;6352;6372;6373	CXCL8;CXCL10;CXCL9;CCL2;CCL5;CXCL6;CXCL11	3.29842555966122e-05	0.659444398037935	0.807358177339197	2.4353834048539	14	85.714% (12/14)	6.824329e-07	6.17	1890;2358;3627;3965;4283;6346;6347;6354;6355;6357;6373;6376	TYMP;FPR2;CXCL10;LGALS9;CXCL9;CCL1;CCL2;CCL7;CCL8;CCL13;CXCL11;CX3CL1	NA	NA	NA	NA	NA	NA	NA	NA	NA	NA	0.00467260382680461	0.518848077743792	0.666125921015015	2.15817075467806	13	53.846% (7/13)	0.0002037896
GO:0007189	adenylate cyclase-activating G protein-coupled receptor signaling pathway	A G protein-coupled receptor signaling pathway in which the signal is transmitted via the activation of adenylyl cyclase activity and a subsequent increase in the intracellular concentration of cyclic AMP (cAMP).	NA	NA	NA	NA	NA	NA	NA	NA	NA	NA	0.0511715173044499	0.407017918923954	0.571995170950922	1.77024091388844	12	25% (3/12)	0.004798987	2.32	3627;4283;6373	CXCL10;CXCL9;CXCL11	4.16267046594963e-05	0.643551836150722	0.918682123228208	2.14063278946286	6	50% (3/6)	1.722484e-06	5.76	3627;4283;6373	CXCL10;CXCL9;CXCL11	NA	NA	NA	NA	NA	NA	NA	NA	NA	NA	0.00890111149563154	0.477270815362862	0.737263018727473	2.03741116217307	8	37.5% (3/8)	0.0006007019
GO:0007267	cell-cell signaling	Any process that mediates the transfer of information from one cell to another. This process includes signal transduction in the receiving cell and, where applicable, release of a ligand and any processes that actively facilitate its transport and presentation to the receiving cell. Examples include signaling via soluble ligands, via cell adhesion molecules and via gap junctions.	0.310554561717352	0.178219874951973	-0.525946051266476	-1.34778178661189	5	60% (3/5)	0.144186	0.84	NA	NA	0.00572753175976272	0.49849310876659	0.52149206046049	2.08577452369794	27	25.926% (7/27)	0.0002474096	3.61	2069;3553;3627;4283;6352;6372;6373	EREG;IL1B;CXCL10;CXCL9;CCL5;CXCL6;CXCL11	3.80586260004176e-05	0.643551836150722	0.752842892130517	2.39016841589978	17	41.176% (7/17)	1.19396e-06	5.92	3627;4283;6354;6355;6357;6373;6376	CXCL10;CXCL9;CCL7;CCL8;CCL13;CXCL11;CX3CL1	NA	NA	NA	NA	NA	NA	NA	NA	NA	NA	0.00890111149563154	0.477270815362862	0.632875333930647	2.09653887808486	14	35.714% (5/14)	0.000610045
GO:0007268	chemical synaptic transmission	The vesicular release of classical neurotransmitter molecules from a presynapse, across a chemical synapse, the subsequent activation of neurotransmitter receptors at the postsynapse of a target cell (neuron, muscle, or secretory cell) and the effects of this activation on the postsynaptic membrane potential and ionic composition of the postsynaptic cytosol. This process encompasses both spontane…	0.800127429117553	0.0699458736501659	-0.315828195740168	-0.809336792038057	5	40% (2/5)	0.6953488	0.16	NA	NA	0.0912910376984216	0.380730400722792	-0.713031069446592	-1.85956609941905	5	80% (4/5)	0.009858643	2.01	3357;4155;5376;54413	HTR2B;MBP;PMP22;NLGN3	0.523276795380729	0.173747838999571	-0.440840361566761	-1.20010518281141	5	80% (4/5)	0.2138158	0.67	NA	NA	NA	NA	NA	NA	NA	NA	NA	NA	NA	NA	NA	NA	NA	NA	NA	NA	NA
GO:0007283	spermatogenesis	The developmental process by which male germ line stem cells self renew or give rise to successive cell types resulting in the development of a spermatozoa.	0.684719535783366	0.0617054053637523	0.235956039768239	0.939947802114827	18	55.556% (10/18)	0.5379939	0.27	NA	NA	0.0912910376984216	0.380730400722792	0.448803040920872	1.76238080681101	25	48% (12/25)	0.00972547	2.01	11144;259266;29127;330;4603;55723;644150;6752;8626;9232;9319;995	DMC1;ASPM;RACGAP1;BIRC3;MYBL1;ASF1B;WIPF3;SSTR2;TP63;PTTG1;TRIP13;CDC25C	0.867182756527019	0.0297064584935533	0.221223958840918	0.725173619011161	20	75% (15/20)	0.8015964	0.1	NA	NA	0.607470198675497	0.0649407684612899	0.313312479649927	1.07391974549568	15	53.333% (8/15)	0.3844367	0.42	NA	NA	0.385751072961373	0.108394255853397	0.338700200093046	1.28717213537461	24	37.5% (9/24)	0.1795482
GO:0007417	central nervous system development	The process whose specific outcome is the progression of the central nervous system over time, from its formation to the mature structure. The central nervous system is the core nervous system that serves an integrating and coordinating function. In vertebrates it consists of the brain and spinal cord. In those invertebrates with a central nervous system it typically consists of a brain, cerebral…	0.143726198016293	0.321775918075361	-0.617933723196881	-1.58350807169776	5	100% (5/5)	0.04020911	1.4	NA	NA	0.0189826501785564	0.45505986738723	-0.654545454545455	-2.23961760157809	9	100% (9/9)	0.001188978	2.92	2934;3399;4155;53358;7079;822;84662;85477;9201	GSN;ID3;MBP;SHC3;TIMP4;CAPG;GLIS2;SCIN;DCLK1	NA	NA	NA	NA	NA	NA	NA	NA	NA	NA	NA	NA	NA	NA	NA	NA	NA	NA	NA	NA	0.0083161794960948	0.477270815362862	-0.6087813535656	-2.35444451406067	11	90.909% (10/11)	0.000518142
GO:0008284	positive regulation of cell population proliferation	Any process that activates or increases the rate or extent of cell proliferation.	0.221207452024093	0.195789002148949	0.32691382295095	1.46874887777995	26	34.615% (9/26)	0.07669617	1.12	NA	NA	0.0511715173044499	0.407017918923954	0.370984789348968	1.76488301296407	51	31.373% (16/51)	0.004693827	2.33	11082;1839;2069;3037;332;3553;3575;3627;7039;7272;85480;89958;9055;9585;991;9928	ESM1;HBEGF;EREG;HAS2;BIRC5;IL1B;IL7R;CXCL10;TGFA;TTK;TSLP;SAPCD2;PRC1;KIF20B;CDC20;KIF14	0.567999196464444	0.0838361057159929	0.340075184451565	1.21018288985219	30	36.667% (11/30)	0.2513721	0.6	NA	NA	0.51944837340877	0.0802023444698144	0.315451363362629	1.1787156303815	20	35% (7/20)	0.2752809	0.56	NA	NA	0.292425819885476	0.144630528034484	0.333755591205519	1.39498141263629	34	67.647% (23/34)	0.101676
GO:0016567	protein ubiquitination	The process in which one or more ubiquitin groups are added to a protein.	0.180540226546616	0.234392647294686	0.409289736277095	1.5267470847562	15	60% (9/15)	0.05910543	1.23	NA	NA	0.0717040324398373	0.407017918923954	0.474631673687782	1.81079119701698	23	52.174% (12/23)	0.007278811	2.14	11065;115123;286151;51191;5347;54492;55008;580;672;83461;899;991	UBE2C;MARCHF3;FBXO43;HERC5;PLK1;NEURL1B;HERC6;BARD1;BRCA1;CDCA3;CCNF;CDC20	0.74785100286533	0.0501934252649434	0.289067525170074	0.981064203478582	24	58.333% (14/24)	0.5136054	0.29	NA	NA	0.0830120934511527	0.352487857583619	0.527530291671543	1.68938478237684	12	75% (9/12)	0.01717245	1.77	NA	NA	0.234884275829158	0.181383128498408	0.385301742550201	1.46427332072924	24	37.5% (9/24)	0.07134364
GO:0018105	peptidyl-serine phosphorylation	The phosphorylation of peptidyl-serine to form peptidyl-O-phospho-L-serine.	0.249926836406204	0.179782316298324	0.409008343073673	1.4135237860366	12	50% (6/12)	0.0996732	1	NA	NA	0.0511715173044499	0.407017918923954	0.548664898771736	1.82431523694181	15	46.667% (7/15)	0.004862952	2.31	5347;55872;63967;6790;7272;85443;983	PLK1;PBK;CLSPN;AURKA;TTK;DCLK3;CDK1	0.827172852278296	0.0395979123961192	0.2798305418528	0.761134201185198	10	90% (9/10)	0.7292465	0.14	NA	NA	0.0791656386083265	0.380730400722792	0.574778609093434	1.73379476568848	10	70% (7/10)	0.01488585	1.83	NA	NA	0.228774149287903	0.204294756516886	0.467448103584083	1.48170827955582	12	83.333% (10/12)	0.06382979
GO:0030593	neutrophil chemotaxis	The directed movement of a neutrophil cell, the most numerous polymorphonuclear leukocyte found in the blood, in response to an external stimulus, usually an infection or wounding.	NA	NA	NA	NA	NA	NA	NA	NA	NA	NA	3.57700818966649e-05	0.674962860011025	0.744840420235541	2.47660043638249	15	53.333% (8/15)	4.635432e-07	6.33	3553;3576;3627;4283;6347;6352;6372;6373	IL1B;CXCL8;CXCL10;CXCL9;CCL2;CCL5;CXCL6;CXCL11	7.58137411732326e-06	0.704975715167238	0.862974464032218	2.39987962160793	11	72.727% (8/11)	7.563838e-08	7.12	3627;4283;6346;6354;6355;6357;6373;6376	CXCL10;CXCL9;CCL1;CCL7;CCL8;CCL13;CXCL11;CX3CL1	NA	NA	NA	NA	NA	NA	NA	NA	NA	NA	0.00194232317943099	0.557332238758646	0.726613425711637	2.22108841149828	11	54.545% (6/11)	4.840681e-05
GO:0032467	positive regulation of cytokinesis	Any process that activates or increases the frequency, rate or extent of the division of the cytoplasm of a cell, and its separation into two daughter cells.	0.0476503738916062	0.380730400722792	0.613725490196079	1.83647360565132	8	100% (8/8)	0.01021079	1.99	NA	NA	0.0125215355019861	0.477270815362862	0.725621414913958	1.96604480434026	8	100% (8/8)	0.0006220201	3.21	11113;1894;29127;9212;9493;9585;990;9928	CIT;ECT2;RACGAP1;AURKB;KIF23;KIF20B;CDC6;KIF14	0.74785100286533	0.0605092988656667	0.413680191655716	0.963921426377349	6	100% (6/6)	0.5034674	0.3	NA	NA	0.142566535594102	0.266350657088526	0.548983097957689	1.52696979730474	8	87.5% (7/8)	0.03820817	1.42	NA	NA	0.0734933057176874	0.380730400722792	0.640845070422535	1.7709621485641	8	100% (8/8)	0.01190546
GO:0034765	regulation of ion transmembrane transport	Any process that modulates the frequency, rate or extent of the directed movement of ions from one side of a membrane to the other.	NA	NA	NA	NA	NA	NA	NA	NA	NA	NA	0.0239451208247122	0.45505986738723	-0.702759854066025	-2.12528314335508	7	85.714% (6/7)	0.001706672	2.77	140738;3752;60598;6326;6335;9022	TMEM37;KCND3;KCNK15;SCN2A;SCN9A;CLIC3	NA	NA	NA	NA	NA	NA	NA	NA	NA	NA	NA	NA	NA	NA	NA	NA	NA	NA	NA	NA	0.0290712081976874	0.431707695803346	-0.670650742344726	-1.9010141900213	6	66.667% (4/6)	0.003441451
GO:0042119	neutrophil activation	The change in morphology and behavior of a neutrophil resulting from exposure to a cytokine, chemokine, cellular ligand, or soluble factor.	NA	NA	NA	NA	NA	NA	NA	NA	NA	NA	0.0224580309528814	0.45505986738723	0.778816671066801	1.80371271787739	5	60% (3/5)	0.001552175	2.81	3576;6352;6372	CXCL8;CCL5;CXCL6	NA	NA	NA	NA	NA	NA	NA	NA	NA	NA	NA	NA	NA	NA	NA	NA	NA	NA	NA	NA	NA	NA	NA	NA	NA	NA	NA
GO:0044344	cellular response to fibroblast growth factor stimulus	Any process that results in a change in state or activity of a cell (in terms of movement, secretion, enzyme production, gene expression, etc.) as a result of an fibroblast growth factor stimulus.	NA	NA	NA	NA	NA	NA	NA	NA	NA	NA	0.0268930573982258	0.431707695803346	0.770095190940742	1.78351406881593	5	60% (3/5)	0.002207206	2.66	3576;6347;6352	CXCL8;CCL2;CCL5	NA	NA	NA	NA	NA	NA	NA	NA	NA	NA	NA	NA	NA	NA	NA	NA	NA	NA	NA	NA	NA	NA	NA	NA	NA	NA	NA
GO:0045089	positive regulation of innate immune response	Any process that activates or increases the frequency, rate or extent of the innate immune response, the organism's first line of defense against infection.	NA	NA	NA	NA	NA	NA	NA	NA	NA	NA	0.0442791175108227	0.407017918923954	0.750389981485562	1.7378774790726	5	60% (3/5)	0.003921045	2.41	115362;2069;6352	GBP5;EREG;CCL5	0.267592637560099	0.231126709673834	0.684247589526059	1.51076664953824	5	80% (4/5)	0.05444126	1.26	NA	NA	NA	NA	NA	NA	NA	NA	NA	NA	NA	NA	0.217038539553753	0.227987202850442	0.6033745888614	1.49557906881526	6	66.667% (4/6)	0.05882353
GO:0045840	positive regulation of mitotic nuclear division	Any process that activates or increases the frequency, rate or extent of mitosis.	NA	NA	NA	NA	NA	NA	NA	NA	NA	NA	0.025676868029879	0.431707695803346	0.736763014424214	1.93130702893207	7	71.429% (5/7)	0.002051931	2.69	2069;3553;51203;6790;7039	EREG;IL1B;NUSAP1;AURKA;TGFA	NA	NA	NA	NA	NA	NA	NA	NA	NA	NA	NA	NA	NA	NA	NA	NA	NA	NA	NA	NA	0.805423669056293	0.0529129848430584	0.357926427189909	0.838727352154507	5	80% (4/5)	0.6724409
GO:0048247	lymphocyte chemotaxis	The directed movement of a lymphocyte in response to an external stimulus.	NA	NA	NA	NA	NA	NA	NA	NA	NA	NA	0.0726878781346777	0.407017918923954	0.724835542672863	1.67869427460736	5	80% (4/5)	0.007535676	2.12	6346;6347;6352;6354	CCL1;CCL2;CCL5;CCL7	0.00133531593470997	0.538434096309916	0.872509960159363	2.03304645059051	6	100% (6/6)	9.005402e-05	4.05	6346;6347;6354;6355;6357;6376	CCL1;CCL2;CCL7;CCL8;CCL13;CX3CL1	NA	NA	NA	NA	NA	NA	NA	NA	NA	NA	0.450601604278075	0.106323255932708	0.508342921369958	1.1911976317996	5	100% (5/5)	0.2456693
GO:0051281	positive regulation of release of sequestered calcium ion into cytosol	Any process that activates or increases the frequency, rate or extent of the release into the cytosolic compartment of calcium ions sequestered in the endoplasmic reticulum or mitochondria.	NA	NA	NA	NA	NA	NA	NA	NA	NA	NA	0.0032575106171008	0.538434096309916	0.856796124025359	1.98431045834667	5	60% (3/5)	0.0001125706	3.95	3627;4283;6373	CXCL10;CXCL9;CXCL11	2.04897841720323e-05	0.674962860011025	0.966171500110915	2.13323320746066	5	80% (4/5)	2.826177e-07	6.55	3627;4283;6373;6376	CXCL10;CXCL9;CXCL11;CX3CL1	NA	NA	NA	NA	NA	NA	NA	NA	NA	NA	NA	NA	NA	NA	NA	NA	NA
GO:0051726	regulation of cell cycle	Any process that modulates the rate or extent of progression through the cell cycle.	0.355319759105248	0.125033367555272	0.332636015176619	1.26687492175444	16	62.5% (10/16)	0.1861199	0.73	NA	NA	0.0224008927921438	0.45505986738723	0.497062039652283	1.92152633284847	24	62.5% (15/24)	0.001499844	2.82	1033;1870;220042;2305;330;51514;5347;55521;55771;580;672;84930;899;9585;9768	CDKN3;E2F2;DDIAS;FOXM1;BIRC3;DTL;PLK1;TRIM36;PRR11;BARD1;BRCA1;MASTL;CCNF;KIF20B;PCLAF	0.796136248093544	0.0382416816260774	0.252375292964844	0.837919415247736	22	40.909% (9/22)	0.6674234	0.18	NA	NA	0.315972222222222	0.133554954557592	0.395463457074863	1.38323054427612	16	75% (12/16)	0.1215278	0.92	NA	NA	0.112770665080918	0.352487857583619	0.441865226736355	1.62567829261358	21	47.619% (10/21)	0.02283518
GO:0061844	antimicrobial humoral immune response mediated by antimicrobial peptide	An immune response against microbes mediated by anti-microbial peptides in body fluid.	NA	NA	NA	NA	NA	NA	NA	NA	NA	NA	0.00282537513023335	0.538434096309916	0.768678564783526	2.16067902253398	9	66.667% (6/9)	9.153483e-05	4.04	3576;3627;4283;6372;6373;85480	CXCL8;CXCL10;CXCL9;CXCL6;CXCL11;TSLP	NA	NA	NA	NA	NA	NA	NA	NA	NA	NA	NA	NA	NA	NA	NA	NA	NA	NA	NA	NA	0.00367979492615326	0.518848077743792	0.826778709956973	2.04932881825052	6	66.667% (4/6)	0.000149026
GO:0070098	chemokine-mediated signaling pathway	The series of molecular signals initiated by a chemokine binding to its receptor on the surface of a target cell, and ending with the regulation of a downstream cellular process, e.g. transcription.	NA	NA	NA	NA	NA	NA	NA	NA	NA	NA	0.004022566154338	0.518848077743792	0.642404088451675	2.18352751577969	16	43.75% (7/16)	0.0001476968	3.83	3576;3627;4283;6347;6352;6372;6373	CXCL8;CXCL10;CXCL9;CCL2;CCL5;CXCL6;CXCL11	7.58137411732326e-06	0.704975715167238	0.878494400343671	2.38948947182106	10	80% (8/10)	7.842801e-08	7.11	3627;4283;6346;6354;6355;6357;6373;6376	CXCL10;CXCL9;CCL1;CCL7;CCL8;CCL13;CXCL11;CX3CL1	NA	NA	NA	NA	NA	NA	NA	NA	NA	NA	0.00243861602539252	0.538434096309916	0.716768216625544	2.19099389488722	11	54.545% (6/11)	7.737418e-05
GO:0071222	cellular response to lipopolysaccharide	Any process that results in a change in state or activity of a cell (in terms of movement, secretion, enzyme production, gene expression, etc.) as a result of a lipopolysaccharide stimulus; lipopolysaccharide is a major component of the cell wall of gram-negative bacteria.	0.510267917856657	0.116234148779716	-0.304727828442991	-1.06975178012419	10	40% (4/10)	0.3462532	0.46	NA	NA	0.010126179681912	0.49849310876659	0.496093734009712	2.07167150125753	31	41.935% (13/31)	0.0004811576	3.32	115362;129607;29126;3553;3576;3627;4283;6347;6372;6373;7128;79931;80380	GBP5;CMPK2;CD274;IL1B;CXCL8;CXCL10;CXCL9;CCL2;CXCL6;CXCL11;TNFAIP3;TNIP3;PDCD1LG2	3.80586260004176e-05	0.643551836150722	0.751580413821128	2.38616022798647	17	58.824% (10/17)	1.312366e-06	5.88	115362;129607;2634;2635;29126;3627;4283;6347;6373;80380	GBP5;CMPK2;GBP2;GBP3;CD274;CXCL10;CXCL9;CCL2;CXCL11;PDCD1LG2	0.639863547758285	0.136490437780413	-0.28735554881543	-0.982555524854901	8	50% (4/8)	0.4156379	0.38	NA	NA	0.0266425677657489	0.431707695803346	0.532180813114083	1.94322198075171	20	35% (7/20)	0.002157965
GO:0071407	cellular response to organic cyclic compound	Any process that results in a change in state or activity of a cell (in terms of movement, secretion, enzyme production, gene expression, etc.) as a result of an organic cyclic compound stimulus.	NA	NA	NA	NA	NA	NA	NA	NA	NA	NA	0.00135023963403188	0.575610261071129	0.883651282410045	2.04650608476119	5	80% (4/5)	2.916284e-05	4.54	3553;6347;6352;983	IL1B;CCL2;CCL5;CDK1	NA	NA	NA	NA	NA	NA	NA	NA	NA	NA	NA	NA	NA	NA	NA	NA	NA	NA	NA	NA	0.548714725439977	0.0819778796501272	0.439308766675079	1.08891061757527	6	66.667% (4/6)	0.3574661
GO:0120163	negative regulation of cold-induced thermogenesis	NA	NA	NA	NA	NA	NA	NA	NA	NA	NA	NA	0.0692606783430742	0.407017918923954	-0.613102860354448	-1.99557456966493	8	87.5% (7/8)	0.006881191	2.16	10062;216;3397;4883;5334;5608;7090	NR1H3;ALDH1A1;ID1;NPR3;PLCL1;MAP2K6;TLE3	0.779697815028464	0.0959206777921745	-0.316874969326107	-0.86263265831633	5	80% (4/5)	0.6085526	0.22	NA	NA	NA	NA	NA	NA	NA	NA	NA	NA	NA	NA	NA	NA	NA	NA	NA	NA	NA
GO:0001501	skeletal system development	The process whose specific outcome is the progression of the skeleton over time, from its formation to the mature structure. The skeleton is the bony framework of the body in vertebrates (endoskeleton) or the hard outer envelope of insects (exoskeleton or dermoskeleton).	NA	NA	NA	NA	NA	NA	NA	NA	NA	NA	0.438526829623693	0.195789002148949	-0.333849580635588	-1.25614408927418	11	27.273% (3/11)	0.1837456	0.74	NA	NA	0.0694120929558624	0.380730400722792	-0.568057429221066	-1.89396381225126	8	62.5% (5/8)	0.00933473	2.03	1298;3714;4325;4883;5251	COL9A2;JAG2;MMP16;NPR3;PHEX	NA	NA	NA	NA	NA	NA	NA	NA	NA	NA	0.329794520547945	0.227987202850442	-0.421361502347418	-1.38907317578853	8	100% (8/8)	0.1335616
GO:0002250	adaptive immune response	An immune response mediated by cells expressing specific receptors for antigen produced through a somatic diversification process, and allowing for an enhanced secondary response to subsequent exposures to the same antigen (immunological memory).	0.318222449240199	0.176694268938498	-0.478515625	-1.33928814933825	6	100% (6/6)	0.1518072	0.82	NA	NA	0.993284208562634	0.0302041948644786	0.169247292477376	0.508601179154495	11	63.636% (7/11)	0.9680111	0.01	NA	NA	0.00190240762056448	0.518848077743792	0.62557872434423	2.16110929012604	25	52% (13/25)	0.0001508806	3.82	1520;29126;3108;3109;3111;3113;3119;3122;3127;3702;6890;80380;924	CTSS;CD274;HLA-DMA;HLA-DMB;HLA-DOA;HLA-DPA1;HLA-DQB1;HLA-DRA;HLA-DRB5;ITK;TAP1;PDCD1LG2;CD7	NA	NA	NA	NA	NA	NA	NA	NA	NA	NA	0.868511696169168	0.0419926218968594	0.266044082509308	0.762131272946412	9	88.889% (8/9)	0.7548747
GO:0002381	immunoglobulin production involved in immunoglobulin-mediated immune response	The appearance of immunoglobulin due to biosynthesis or secretion following a cellular stimulus during an immune response, resulting in an increase in its intracellular or extracellular levels.	NA	NA	NA	NA	NA	NA	NA	NA	NA	NA	NA	NA	NA	NA	NA	NA	NA	NA	NA	NA	0.00675595604783726	0.477270815362862	0.761333333333333	2.00800746341782	9	100% (9/9)	0.0006522992	3.19	3108;3109;3111;3113;3115;3119;3122;3123;3127	HLA-DMA;HLA-DMB;HLA-DOA;HLA-DPA1;HLA-DPB1;HLA-DQB1;HLA-DRA;HLA-DRB1;HLA-DRB5	NA	NA	NA	NA	NA	NA	NA	NA	NA	NA	NA	NA	NA	NA	NA	NA	NA
GO:0002503	peptide antigen assembly with MHC class II protein complex	The binding of a peptide to the antigen binding groove of an MHC class II protein complex.	NA	NA	NA	NA	NA	NA	NA	NA	NA	NA	NA	NA	NA	NA	NA	NA	NA	NA	NA	NA	0.00675595604783726	0.477270815362862	0.761333333333333	2.00800746341782	9	100% (9/9)	0.0006522992	3.19	3108;3109;3111;3113;3115;3119;3122;3123;3127	HLA-DMA;HLA-DMB;HLA-DOA;HLA-DPA1;HLA-DPB1;HLA-DQB1;HLA-DRA;HLA-DRB1;HLA-DRB5	NA	NA	NA	NA	NA	NA	NA	NA	NA	NA	NA	NA	NA	NA	NA	NA	NA
GO:0002548	monocyte chemotaxis	The movement of a monocyte in response to an external stimulus.	NA	NA	NA	NA	NA	NA	NA	NA	NA	NA	0.115003790315954	0.380730400722792	0.613886699743957	1.66330366177011	8	62.5% (5/8)	0.01415813	1.85	NA	NA	0.00133531593470997	0.538434096309916	0.872509960159363	2.03304645059051	6	100% (6/6)	9.005402e-05	4.05	6346;6347;6354;6355;6357;6376	CCL1;CCL2;CCL7;CCL8;CCL13;CX3CL1	NA	NA	NA	NA	NA	NA	NA	NA	NA	NA	0.450601604278075	0.106323255932708	0.508342921369958	1.1911976317996	5	100% (5/5)	0.2456693
GO:0006805	xenobiotic metabolic process	The chemical reactions and pathways involving a xenobiotic compound, a compound foreign to the organim exposed to it. It may be synthesized by another organism (like ampicilin) or it can be a synthetic chemical.	NA	NA	NA	NA	NA	NA	NA	NA	NA	NA	0.993284208562634	0.0675188953767744	-0.190525551788555	-0.576186504183261	7	71.429% (5/7)	0.9661538	0.01	NA	NA	0.0509760897163994	0.407017918923954	-0.73474801061008	-2.00021362032204	5	100% (5/5)	0.006152287	2.21	119391;13;134147;2052;2941	GSTO2;AADAC;CMBL;EPHX1;GSTA4	NA	NA	NA	NA	NA	NA	NA	NA	NA	NA	0.244239130434783	0.271288554688953	-0.56374269005848	-1.4883947210557	5	100% (5/5)	0.07608696
GO:0006869	lipid transport	The directed movement of lipids into, out of or within a cell, or between cells, by means of some agent such as a transporter or pore. Lipids are compounds soluble in an organic solvent but not, or sparingly, in an aqueous solvent.	NA	NA	NA	NA	NA	NA	NA	NA	NA	NA	NA	NA	NA	NA	NA	NA	NA	NA	NA	NA	0.0174806709640373	0.45505986738723	0.83289124668435	1.8389605421257	5	100% (5/5)	0.001808345	2.74	23780;80830;80832;80833;8542	APOL2;APOL6;APOL4;APOL3;APOL1	NA	NA	NA	NA	NA	NA	NA	NA	NA	NA	NA	NA	NA	NA	NA	NA	NA
GO:0006874	cellular calcium ion homeostasis	Any process involved in the maintenance of an internal steady state of calcium ions at the level of a cell.	NA	NA	NA	NA	NA	NA	NA	NA	NA	NA	0.555246367362146	0.0897104652742981	0.419335523089888	1.13617433209842	8	50% (4/8)	0.3070045	0.51	NA	NA	0.0316592097778757	0.431707695803346	0.72560188038449	1.86341985448294	8	62.5% (5/8)	0.00349343	2.46	6346;6354;6355;6357;958	CCL1;CCL7;CCL8;CCL13;CD40	NA	NA	NA	NA	NA	NA	NA	NA	NA	NA	0.591023691756962	0.0721797965581253	0.396443790703251	1.04890164982221	7	71.429% (5/7)	0.4091559
GO:0006952	defense response	Reactions, triggered in response to the presence of a foreign body or the occurrence of an injury, which result in restriction of damage to the organism attacked or prevention/recovery from the infection caused by the attack.	NA	NA	NA	NA	NA	NA	NA	NA	NA	NA	0.433723653395785	0.12384217120105	0.470747130935434	1.32322338273696	9	66.667% (6/9)	0.1721664	0.76	NA	NA	0.00660882858741347	0.477270815362862	0.763021515529518	2.01246002355295	9	55.556% (5/9)	0.0005925157	3.23	133396;4283;6376;6890;9235	IL31RA;CXCL9;CX3CL1;TAP1;IL32	NA	NA	NA	NA	NA	NA	NA	NA	NA	NA	0.305855885661351	0.156312403073186	0.523637474833848	1.38542770536941	7	71.429% (5/7)	0.1130186
GO:0006954	inflammatory response	The immediate defensive reaction (by vertebrate tissue) to infection or injury caused by chemical or physical agents. The process is characterized by local vasodilation, extravasation of plasma into intercellular spaces and accumulation of white blood cells and macrophages.	0.310554561717352	0.190023305279108	-0.337869180127526	-1.33257251419416	13	38.462% (5/13)	0.1436031	0.84	NA	NA	0.12112001559155	0.380730400722792	0.337167808615213	1.65482983395302	59	30.508% (18/59)	0.01547375	1.81	NA	NA	7.58137411732326e-06	0.719512826338911	0.661964987981975	2.47420254427926	37	54.054% (20/37)	3.981156e-08	7.4	115362;2358;3600;3620;3627;3965;4261;4283;6346;6347;6354;6355;6357;6373;6376;64386;80833;9173;9447;958	GBP5;FPR2;IL15;IDO1;CXCL10;LGALS9;CIITA;CXCL9;CCL1;CCL2;CCL7;CCL8;CCL13;CXCL11;CX3CL1;MMP25;APOL3;IL1RL1;AIM2;CD40	0.142566535594102	0.321775918075361	-0.474997830097575	-1.62416123224484	8	50% (4/8)	0.03786378	1.42	NA	NA	0.037465981506996	0.407017918923954	0.472958140228267	1.86026545531512	27	33.333% (9/27)	0.004668658
GO:0007165	signal transduction	The cellular process in which a signal is conveyed to trigger a change in the activity or state of a cell. Signal transduction begins with reception of a signal (e.g. a ligand binding to a receptor or receptor activation by a stimulus such as light), or for signal transduction in the absence of ligand, signal-withdrawal or the activity of a constitutively active receptor. Signal transduction ends…	0.615989263803681	0.107554375265169	-0.183957243345377	-0.985457217632901	29	82.759% (24/29)	0.4693252	0.33	NA	NA	0.383527856890229	0.132147260608774	0.262475306229423	1.33426581589301	76	25% (19/76)	0.1160521	0.94	NA	NA	3.32931255179297e-05	0.659444398037935	0.568166077240462	2.31277696112065	57	29.825% (17/57)	8.036272e-07	6.09	10673;29126;3575;3594;3627;3702;4283;634;6346;6354;6355;6357;6373;6398;9173;9235;952	TNFSF13B;CD274;IL7R;IL12RB1;CXCL10;ITK;CXCL9;CEACAM1;CCL1;CCL7;CCL8;CCL13;CXCL11;SECTM1;IL1RL1;IL32;CD38	0.884141438032166	0.0300618095810088	0.211489516099084	0.6772827565938	12	33.333% (4/12)	0.8389423	0.08	NA	NA	0.170613329603469	0.227987202850442	0.326243015287157	1.51280569815452	52	11.538% (6/52)	0.04193548
GO:0007166	cell surface receptor signaling pathway	The series of molecular signals initiated by activation of a receptor on the surface of a cell. The pathway begins with binding of an extracellular ligand to a cell surface receptor, or for receptors that signal in the absence of a ligand, by ligand-withdrawal or the activity of a constitutively active receptor. The pathway ends with regulation of a downstream cellular process, e.g. transcription.	0.615989263803681	0.096240602328129	-0.288475183054469	-0.972764231586956	9	33.333% (3/9)	0.4634761	0.33	NA	NA	0.414396237864078	0.125033367555272	0.333864741972697	1.32866502853861	26	30.769% (8/26)	0.1432039	0.84	NA	NA	0.0442202057673128	0.407017918923954	0.638022040754001	1.87252663304441	13	69.231% (9/13)	0.005031954	2.3	11033;197259;2358;29126;330;3575;3627;6347;80380	ADAP1;MLKL;FPR2;CD274;BIRC3;IL7R;CXCL10;CCL2;PDCD1LG2	NA	NA	NA	NA	NA	NA	NA	NA	NA	NA	0.116435929965878	0.352487857583619	0.510350891423564	1.61770073619513	12	58.333% (7/12)	0.02539101
GO:0007186	G protein-coupled receptor signaling pathway	The series of molecular signals initiated by a ligand binding to its receptor, in which the activated receptor promotes the exchange of GDP for GTP on the alpha-subunit of an associated heterotrimeric G-protein complex. The GTP-bound activated alpha-G-protein then dissociates from the beta- and gamma-subunits to further transmit the signal within the cell. The pathway begins with receptor-ligand …	0.350799133540191	0.163180127180689	-0.432169574901154	-1.29601245208248	7	71.429% (5/7)	0.181592	0.74	NA	NA	0.292061840838415	0.186432558434075	0.361198289563815	1.4696634446859	28	17.857% (5/28)	0.06875754	1.16	NA	NA	0.00103448244175468	0.557332238758646	0.656483413884039	2.17961192563401	22	40.909% (9/22)	5.707489e-05	4.24	2358;3627;4283;6346;6347;6354;6355;6357;6376	FPR2;CXCL10;CXCL9;CCL1;CCL2;CCL7;CCL8;CCL13;CX3CL1	NA	NA	NA	NA	NA	NA	NA	NA	NA	NA	0.23460533681657	0.191892240384838	0.429077793509083	1.48307412436274	17	23.529% (4/17)	0.06716418
GO:0007399	nervous system development	The process whose specific outcome is the progression of nervous tissue over time, from its formation to its mature state.	0.9830220713073	0.0389556479965885	0.177734375	0.478004211769323	6	100% (6/6)	0.9830221	0.01	NA	NA	0.308047502558493	0.287805130535564	-0.284595215281158	-1.5265840253371	24	70.833% (17/24)	0.07318623	1.14	NA	NA	0.0571189575479306	0.407017918923954	-0.530748663101604	-2.0979584387091	11	100% (11/11)	0.007090629	2.15	10603;11341;1894;2353;256691;266727;2852;4486;50861;6659;991	SH2B2;SCRG1;ECT2;FOS;MAMDC2;MDGA1;GPER1;MST1R;STMN3;SOX4;CDC20	0.80187908496732	0.10027910675413	-0.269872372949482	-0.797775473896909	6	66.667% (4/6)	0.6963563	0.16	NA	NA	0.234884275829158	0.287805130535564	-0.328043950060037	-1.49920107760948	16	37.5% (6/16)	0.07046712
GO:0009267	cellular response to starvation	Any process that results in a change in state or activity of a cell (in terms of movement, secretion, enzyme production, gene expression, etc.) as a result of deprivation of nourishment.	NA	NA	NA	NA	NA	NA	NA	NA	NA	NA	0.210664902203928	0.321775918075361	-0.520439815463486	-1.69396773027551	8	87.5% (7/8)	0.03412498	1.47	NA	NA	0.0593984273672911	0.407017918923954	-0.661354581673307	-1.93710999115447	6	100% (6/6)	0.00757842	2.12	255738;3992;5287;5899;6720;8644	PCSK9;FADS1;PIK3C2B;RALB;SREBF1;AKR1C3	NA	NA	NA	NA	NA	NA	NA	NA	NA	NA	0.0720013533229651	0.380730400722792	-0.701754385964912	-1.85277351168759	5	100% (5/5)	0.01142845
GO:0010875	positive regulation of cholesterol efflux	Any process that increases the frequency, rate or extent of cholesterol efflux. Cholesterol efflux is the directed movement of cholesterol, cholest-5-en-3-beta-ol, out of a cell or organelle.	NA	NA	NA	NA	NA	NA	NA	NA	NA	NA	NA	NA	NA	NA	NA	NA	NA	NA	NA	NA	0.0498904135158028	0.407017918923954	-0.737400530503979	-2.00743460812104	5	100% (5/5)	0.005849221	2.23	10062;10347;19;80820;9619	NR1H3;ABCA7;ABCA1;EEPD1;ABCG1	NA	NA	NA	NA	NA	NA	NA	NA	NA	NA	NA	NA	NA	NA	NA	NA	NA
GO:0019886	antigen processing and presentation of exogenous peptide antigen via MHC class II	The process in which an antigen-presenting cell expresses a peptide antigen of exogenous origin on its cell surface in association with an MHC class II protein complex. The peptide antigen is typically, but not always, processed from a whole protein.	NA	NA	NA	NA	NA	NA	NA	NA	NA	NA	NA	NA	NA	NA	NA	NA	NA	NA	NA	NA	0.0013789003520441	0.538434096309916	0.74574701735288	2.1446604809665	12	75% (9/12)	0.0001046062	3.98	1520;3108;3109;3111;3113;3119;3122;3127;972	CTSS;HLA-DMA;HLA-DMB;HLA-DOA;HLA-DPA1;HLA-DQB1;HLA-DRA;HLA-DRB5;CD74	NA	NA	NA	NA	NA	NA	NA	NA	NA	NA	NA	NA	NA	NA	NA	NA	NA
GO:0042102	positive regulation of T cell proliferation	Any process that activates or increases the rate or extent of T cell proliferation.	NA	NA	NA	NA	NA	NA	NA	NA	NA	NA	0.433723653395785	0.118287526124085	0.415908276335829	1.28717493535916	12	33.333% (4/12)	0.1763908	0.75	NA	NA	0.0672707617402213	0.380730400722792	0.642634606627676	1.78712784776933	11	90.909% (10/11)	0.008814789	2.05	10673;29126;3109;3113;3115;3600;3717;6708;7412;80380	TNFSF13B;CD274;HLA-DMB;HLA-DPA1;HLA-DPB1;IL15;JAK2;SPTA1;VCAM1;PDCD1LG2	NA	NA	NA	NA	NA	NA	NA	NA	NA	NA	0.548714725439977	0.0813027345384498	0.435642397054026	1.07982282076544	6	50% (3/6)	0.361991
GO:0042127	regulation of cell population proliferation	Any process that modulates the frequency, rate or extent of cell proliferation.	0.483592400690846	0.12384217120105	-0.356862745098039	-1.12904277082402	8	100% (8/8)	0.3108808	0.51	NA	NA	0.223437648883138	0.252961123069611	0.427185630212621	1.54414356081872	19	21.053% (4/19)	0.04025157	1.4	NA	NA	0.0021889912080788	0.518848077743792	0.767776490107033	2.08833868389461	10	50% (5/10)	0.0001811579	3.74	3627;4283;6373;6772;83879	CXCL10;CXCL9;CXCL11;STAT1;CDCA7	0.167531770180777	0.321775918075361	-0.574585635359116	-1.54983217025593	5	100% (5/5)	0.05285351	1.28	NA	NA	0.0279089225636431	0.431707695803346	0.55815651950354	1.86799504871601	15	20% (3/15)	0.003043029
GO:0042742	defense response to bacterium	Reactions triggered in response to the presence of a bacterium that act to protect the cell or organism.	NA	NA	NA	NA	NA	NA	NA	NA	NA	NA	0.433723653395785	0.116739204791222	0.411148877756509	1.31470639749089	13	30.769% (4/13)	0.1745407	0.76	NA	NA	0.00133531593470997	0.538434096309916	0.681687993887375	2.19498456078279	18	61.111% (11/18)	9.669529e-05	4.01	115362;163351;2358;2633;2634;2635;388646;4939;4940;56833;57674	GBP5;GBP6;FPR2;GBP1;GBP2;GBP3;GBP7;OAS2;OAS3;SLAMF8;RNF213	NA	NA	NA	NA	NA	NA	NA	NA	NA	NA	0.0427437890896074	0.407017918923954	0.573192514438793	1.81689494066074	12	50% (6/12)	0.005592645
GO:0042832	defense response to protozoan	Reactions triggered in response to the presence of a protozoan that act to protect the cell or organism.	NA	NA	NA	NA	NA	NA	NA	NA	NA	NA	NA	NA	NA	NA	NA	NA	NA	NA	NA	NA	0.000668401737656464	0.557332238758646	0.838316182822362	2.15288171328577	8	75% (6/8)	3.226767e-05	4.49	115361;116071;163351;2633;2634;388646	GBP4;BATF2;GBP6;GBP1;GBP2;GBP7	NA	NA	NA	NA	NA	NA	NA	NA	NA	NA	0.4075548427745	0.116739204791222	0.502580840547195	1.24574252775273	6	66.667% (4/6)	0.2006033
GO:0048245	eosinophil chemotaxis	The movement of an eosinophil in response to an external stimulus.	NA	NA	NA	NA	NA	NA	NA	NA	NA	NA	NA	NA	NA	NA	NA	NA	NA	NA	NA	NA	0.00133531593470997	0.538434096309916	0.872509960159363	2.03304645059051	6	100% (6/6)	9.005402e-05	4.05	6346;6347;6354;6355;6357;6376	CCL1;CCL2;CCL7;CCL8;CCL13;CX3CL1	NA	NA	NA	NA	NA	NA	NA	NA	NA	NA	0.450601604278075	0.106323255932708	0.508342921369958	1.1911976317996	5	100% (5/5)	0.2456693
GO:0050830	defense response to Gram-positive bacterium	Reactions triggered in response to the presence of a Gram-positive bacterium that act to protect the cell or organism.	0.226082701247859	0.248911114434702	-0.513531806798526	-1.54000571720841	7	57.143% (4/7)	0.08208955	1.09	NA	NA	0.641845518921523	0.0689567351672811	0.348158503368525	1.04624317916085	11	63.636% (7/11)	0.4242003	0.37	NA	NA	0.0140726126440021	0.45505986738723	0.745084597420972	1.96515161886905	9	55.556% (5/9)	0.001407261	2.85	115361;163351;2634;3575;388646	GBP4;GBP6;GBP2;IL7R;GBP7	NA	NA	NA	NA	NA	NA	NA	NA	NA	NA	0.659788035385828	0.0667426134241917	0.417942256083324	0.979362168226425	5	100% (5/5)	0.5023622
GO:0050870	positive regulation of T cell activation	Any process that activates or increases the frequency, rate or extent of T cell activation.	NA	NA	NA	NA	NA	NA	NA	NA	NA	NA	NA	NA	NA	NA	NA	NA	NA	NA	NA	NA	0.00480728916117483	0.49849310876659	0.734802911368505	2.04344231073982	11	90.909% (10/11)	0.0004144215	3.38	3108;3109;3111;3113;3115;3119;3122;3123;3127;6347	HLA-DMA;HLA-DMB;HLA-DOA;HLA-DPA1;HLA-DPB1;HLA-DQB1;HLA-DRA;HLA-DRB1;HLA-DRB5;CCL2	NA	NA	NA	NA	NA	NA	NA	NA	NA	NA	NA	NA	NA	NA	NA	NA	NA
GO:0051607	defense response to virus	Reactions triggered in response to the presence of a virus that act to protect the cell or organism.	0.930004280211157	0.0573667426768556	-0.249949100389722	-0.640515969792141	5	20% (1/5)	0.9023256	0.04	NA	NA	0.334342615349533	0.163180127180689	0.33443918890077	1.41005923865727	33	69.697% (23/33)	0.0880579	1.06	NA	NA	3.80586260004176e-05	0.643551836150722	0.572898245973923	2.27053787677317	50	60% (30/50)	1.207195e-06	5.92	10964;115362;146857;151636;197259;23586;25939;2633;2634;2635;3433;3437;3659;3669;388646;4283;4939;4940;5359;5366;55601;64108;64135;6772;84166;8638;91543;9447;958;9582	IFI44L;GBP5;SLFN13;DTX3L;MLKL;RIGI;SAMHD1;GBP1;GBP2;GBP3;IFIT2;IFIT3;IRF1;ISG20;GBP7;CXCL9;OAS2;OAS3;PLSCR1;PMAIP1;DDX60;RTP4;IFIH1;STAT1;NLRC5;OASL;RSAD2;AIM2;CD40;APOBEC3B	0.558336579664979	0.152144922367565	-0.404010394361341	-1.0897388792319	5	80% (4/5)	0.3204633	0.49	NA	NA	0.000231478301589866	0.627256739718528	0.522815022364336	2.37618812326718	46	45.652% (21/46)	3.605581e-06
GO:0051715	cytolysis in another organism	The killing by an organism of a cell in another organism by means of the rupture of cell membranes and the loss of cytoplasm.	NA	NA	NA	NA	NA	NA	NA	NA	NA	NA	NA	NA	NA	NA	NA	NA	NA	NA	NA	NA	0.00133531593470997	0.538434096309916	0.905835543766578	2.0000160036176	5	100% (5/5)	9.625686e-05	4.02	115362;2633;2634;2635;388646	GBP5;GBP1;GBP2;GBP3;GBP7	NA	NA	NA	NA	NA	NA	NA	NA	NA	NA	NA	NA	NA	NA	NA	NA	NA
GO:0071346	cellular response to interferon-gamma	Any process that results in a change in state or activity of a cell (in terms of movement, secretion, enzyme production, gene expression, etc.) as a result of an interferon-gamma stimulus. Interferon gamma is the only member of the type II interferon found so far.	NA	NA	NA	NA	NA	NA	NA	NA	NA	NA	0.10245348414478	0.380730400722792	0.510286029530863	1.66142791173055	14	50% (7/14)	0.01194922	1.92	NA	NA	2.74979694591259e-05	0.674962860011025	0.723372994479132	2.40169419684197	22	68.182% (15/22)	4.741029e-07	6.32	115361;115362;163351;2633;2634;3113;3594;3965;6346;6347;6354;6355;6357;6376;6772	GBP4;GBP5;GBP6;GBP1;GBP2;HLA-DPA1;IL12RB1;LGALS9;CCL1;CCL2;CCL7;CCL8;CCL13;CX3CL1;STAT1	NA	NA	NA	NA	NA	NA	NA	NA	NA	NA	0.208254316798084	0.213927855492356	0.462495496334622	1.53211815505982	14	71.429% (10/14)	0.05576679
GO:0071347	cellular response to interleukin-1	Any process that results in a change in state or activity of a cell (in terms of movement, secretion, enzyme production, gene expression, etc.) as a result of an interleukin-1 stimulus.	NA	NA	NA	NA	NA	NA	NA	NA	NA	NA	0.0954316483942668	0.380730400722792	0.562999929906991	1.69185825086608	11	54.545% (6/11)	0.01092414	1.96	NA	NA	6.73790741482395e-05	0.627256739718528	0.809539514706998	2.3281184699011	12	83.333% (10/12)	3.020441e-06	5.52	2633;2634;2635;6346;6347;6354;6355;6357;6376;958	GBP1;GBP2;GBP3;CCL1;CCL2;CCL7;CCL8;CCL13;CX3CL1;CD40	NA	NA	NA	NA	NA	NA	NA	NA	NA	NA	0.292425819885476	0.163180127180689	0.505868544600939	1.39795730042331	8	100% (8/8)	0.1028169
GO:0071356	cellular response to tumor necrosis factor	Any process that results in a change in state or activity of a cell (in terms of movement, secretion, enzyme production, gene expression, etc.) as a result of a tumor necrosis factor stimulus.	0.846789749242216	0.0516355964484201	0.306380274242731	0.757683367259692	5	40% (2/5)	0.7661431	0.12	NA	NA	0.381757062863563	0.144630528034484	0.369723464979919	1.36293578293597	21	38.095% (8/21)	0.1146096	0.94	NA	NA	0.000882217145721133	0.557332238758646	0.695362011751316	2.20767484886659	17	64.706% (11/17)	4.563192e-05	4.34	10068;2633;2634;2635;6346;6347;6354;6355;6357;6376;958	IL18BP;GBP1;GBP2;GBP3;CCL1;CCL2;CCL7;CCL8;CCL13;CX3CL1;CD40	0.598684210526316	0.141225119642531	-0.385159259945486	-1.03889163773194	5	40% (2/5)	0.3667954	0.44	NA	NA	0.474958899368348	0.0880945010398517	0.359856535444102	1.19210400001805	14	85.714% (12/14)	0.2686946
GO:0006355	regulation of DNA-templated transcription	Any process that modulates the frequency, rate or extent of cellular DNA-templated transcription.	0.473413379073756	0.126875729929857	-0.309664694280079	-1.14042400280336	11	100% (11/11)	0.2987013	0.52	NA	NA	0.680602602145629	0.0545680646670941	0.23926452451249	0.999160970424101	31	64.516% (20/31)	0.4910608	0.31	NA	NA	0.658765432098765	0.208955027549354	-0.196972099717718	-1.02388416719542	20	85% (17/20)	0.368	0.43	NA	NA	0.0653182247214291	0.380730400722792	-0.423728813559322	-1.90163281733427	13	100% (13/13)	0.008932407	2.05	100129543;10389;1163;148206;1869;2146;23286;440519;675;7468;8091;83879;9935	ZNF730;SCML2;CKS1B;ZNF714;E2F1;EZH2;WWC1;ZNF724;BRCA2;NSD2;HMGA2;CDCA7;MAFB	0.84877760758508	0.0359208664409425	0.206427319225718	0.811931497370091	27	81.481% (22/27)	0.7245018
GO:0000724	double-strand break repair via homologous recombination	The error-free repair of a double-strand break in DNA in which the broken DNA molecule is repaired using homologous sequences. A strand in the broken DNA searches for a homologous region in an intact chromosome to serve as the template for DNA synthesis. The restoration of two intact DNA molecules results in the exchange, reciprocal or nonreciprocal, of genetic material between the intact DNA mol…	0.0963156790554625	0.352487857583619	0.488448095399179	1.68806581279602	12	91.667% (11/12)	0.02407892	1.62	NA	NA	0.133426257504265	0.352487857583619	0.461570011300618	1.66843243407352	19	84.211% (16/19)	0.01910078	1.72	NA	NA	0.661004645760743	0.0675188953767744	0.360426211751743	1.10354713197579	15	80% (12/15)	0.3738095	0.43	NA	NA	0.763998476356315	0.0471642455670861	0.278919800067607	0.936993195311252	14	85.714% (12/14)	0.5667447	0.25	NA	NA	0.0494779404546886	0.407017918923954	0.507983212920737	1.7804868367225	18	88.889% (16/18)	0.006627886
GO:0006268	DNA unwinding involved in DNA replication	The process in which interchain hydrogen bonds between two strands of DNA are broken or 'melted', generating unpaired template strands for DNA replication.	0.3089587529556	0.151148761385484	0.476110462904447	1.34966146568733	7	85.714% (6/7)	0.1397671	0.85	NA	NA	0.334342615349533	0.170932335370056	0.459173871277618	1.46827307281829	13	100% (13/13)	0.08792651	1.06	NA	NA	0.651772922636103	0.0711327399327894	0.392235609103079	1.12801283880046	12	100% (12/12)	0.3582822	0.45	NA	NA	0.80187908496732	0.0419081748591401	0.273277431238539	0.849237648610186	11	81.818% (9/11)	0.6720297	0.17	NA	NA	0.0268114996232819	0.431707695803346	0.592198581560284	1.96178818042528	14	100% (14/14)	0.002839847
GO:0006270	DNA replication initiation	The process in which DNA-dependent DNA replication is started; this begins with the ATP dependent loading of an initiator complex onto the DNA, this is followed by DNA melting and helicase activity. In bacteria, the gene products that enable the helicase activity are loaded after the initial melting and in archaea and eukaryotes, the gene products that enable the helicase activity are inactive wh…	0.227292020373514	0.193813302725311	0.439335702504408	1.42875649475336	10	100% (10/10)	0.08617886	1.06	NA	NA	0.27446615115069	0.208955027549354	0.481028774366662	1.5381572010798	13	69.231% (9/13)	0.06036745	1.22	NA	NA	0.411872722577683	0.133554954557592	0.48384565427877	1.39147006890144	12	91.667% (11/12)	0.1288344	0.89	NA	NA	0.51944837340877	0.0845557442441281	0.375602720240302	1.16722398005138	11	100% (11/11)	0.279703	0.55	NA	NA	0.0268114996232819	0.431707695803346	0.560638096323868	1.87630019799117	15	93.333% (14/15)	0.002759962
GO:0007131	reciprocal meiotic recombination	The cell cycle process in which double strand breaks are formed and repaired through a single or double Holliday junction intermediate. This results in the equal exchange of genetic material between non-sister chromatids in a pair of homologous chromosomes. These reciprocal recombinant products ensure the proper segregation of homologous chromosomes during meiosis I and create genetic diversity.	0.367628749292586	0.126253987849115	0.469971107093651	1.26395453102787	6	100% (6/6)	0.196944	0.71	NA	NA	0.290626307713768	0.211400189384923	0.617909144193321	1.54817726042223	6	100% (6/6)	0.06716418	1.17	NA	NA	0.68071811309148	0.0702812841717392	0.446215139442231	1.03973151811022	6	100% (6/6)	0.4119279	0.39	NA	NA	0.607470198675497	0.0707899094502623	0.41140691602271	1.05867336511778	6	100% (6/6)	0.389404	0.41	NA	NA	0.0536672202176912	0.407017918923954	0.702576112412178	1.74146897693535	6	100% (6/6)	0.00769063
GO:0009615	response to virus	Any process that results in a change in state or activity of a cell or an organism (in terms of movement, secretion, enzyme production, gene expression, etc.) as a result of a stimulus from a virus.	NA	NA	NA	NA	NA	NA	NA	NA	NA	NA	0.400141734869371	0.130105630751129	0.352744773090139	1.345774345278	23	86.957% (20/23)	0.1353014	0.87	NA	NA	0.0757563532209318	0.380730400722792	0.527447186840661	1.77795122935714	23	47.826% (11/23)	0.01071038	1.97	NA	NA	NA	NA	NA	NA	NA	NA	NA	NA	NA	NA	0.000231478301589866	0.627256739718528	0.605967141451262	2.40420065909137	28	57.143% (16/28)	3.60394e-06
GO:0010332	response to gamma radiation	Any process that results in a change in state or activity of a cell or an organism (in terms of movement, secretion, enzyme production, gene expression, etc.) as a result of a gamma radiation stimulus. Gamma radiation is a form of electromagnetic radiation (EMR) or light emission of a specific frequency produced from sub-atomic particle interaction, such as electron-positron annihilation and radi…	NA	NA	NA	NA	NA	NA	NA	NA	NA	NA	0.142484923108131	0.352487857583619	0.683969745258633	1.58405048838578	5	100% (5/5)	0.02092651	1.68	NA	NA	0.370957838722882	0.159646701919906	0.624044866966734	1.45409480662458	6	50% (3/6)	0.1054092	0.98	NA	NA	NA	NA	NA	NA	NA	NA	NA	NA	NA	NA	0.0604407632575509	0.380730400722792	0.72280701754386	1.69375036289678	5	100% (5/5)	0.008850288
GO:0030182	neuron differentiation	The process in which a relatively unspecialized cell acquires specialized features of a neuron.	NA	NA	NA	NA	NA	NA	NA	NA	NA	NA	0.417443522046815	0.204294756516886	-0.390260656890643	-1.33533069446289	9	77.778% (7/9)	0.157377	0.8	NA	NA	NA	NA	NA	NA	NA	NA	NA	NA	NA	NA	NA	NA	NA	NA	NA	NA	NA	NA	NA	NA	0.0289165609523643	0.431707695803346	-0.674473067915691	-1.91184888338774	6	100% (6/6)	0.003333062
GO:0032728	positive regulation of interferon-beta production	Any process that activates or increases the frequency, rate, or extent of interferon-beta production.	NA	NA	NA	NA	NA	NA	NA	NA	NA	NA	0.562427241796249	0.0835990603684159	0.391808432336215	1.14686596237575	10	100% (10/10)	0.320781	0.49	NA	NA	0.411872722577683	0.138022242496643	0.528540532312021	1.39401926480039	9	77.778% (7/9)	0.1292428	0.89	NA	NA	NA	NA	NA	NA	NA	NA	NA	NA	NA	NA	0.00219081847453656	0.538434096309916	0.754826521131372	2.16233675253212	9	77.778% (7/9)	6.142482e-05
GO:0045071	negative regulation of viral genome replication	Any process that stops, prevents, or reduces the frequency, rate or extent of viral genome replication.	NA	NA	NA	NA	NA	NA	NA	NA	NA	NA	0.122623279268835	0.352487857583619	0.521586390488452	1.61423315346358	12	91.667% (11/12)	0.01695009	1.77	NA	NA	0.317510772056227	0.178219874951973	0.485427853141559	1.52704480403137	16	68.75% (11/16)	0.07226107	1.14	NA	NA	NA	NA	NA	NA	NA	NA	NA	NA	NA	NA	0.00104559467300686	0.575610261071129	0.647484697843225	2.26944109995421	18	55.556% (10/18)	2.280113e-05
GO:0045087	innate immune response	Innate immune responses are defense responses mediated by germline encoded components that directly recognize components of potential pathogens.	0.652781065088758	0.0922597260527354	-0.248354837300132	-0.948936433468944	12	83.333% (10/12)	0.5051282	0.3	NA	NA	0.921565259563118	0.0269562963008324	0.15456861187704	0.70284159716168	43	74.419% (32/43)	0.847032	0.07	NA	NA	0.157985165318694	0.282013350011725	0.397091669565403	1.58542688886872	52	57.692% (30/52)	0.02669405	1.57	NA	NA	0.18847103496597	0.287805130535564	-0.440332361832036	-1.50562951254638	8	62.5% (5/8)	0.06372758	1.2	NA	NA	0.0147766113744915	0.45505986738723	0.443771582613868	1.95915456456316	42	47.619% (20/42)	0.001104793
GO:0050727	regulation of inflammatory response	Any process that modulates the frequency, rate or extent of the inflammatory response, the immediate defensive reaction (by vertebrate tissue) to infection or injury caused by chemical or physical agents.	0.948651918960007	0.0603786357920401	-0.184313725490196	-0.583131980535481	8	100% (8/8)	0.9430052	0.03	NA	NA	0.546434337248789	0.0922597260527354	0.418000299432745	1.17495728354491	9	77.778% (7/9)	0.2826399	0.55	NA	NA	0.475446371391244	0.119348440591015	0.528628495339547	1.35757205223776	8	100% (8/8)	0.1688654	0.77	NA	NA	NA	NA	NA	NA	NA	NA	NA	NA	NA	NA	0.0534717936137697	0.407017918923954	0.731843365011725	1.71492519439602	5	80% (4/5)	0.007443642
GO:0060339	negative regulation of type I interferon-mediated signaling pathway	Any process that decreases the rate, frequency or extent of a type I interferon-mediated signaling pathway.	NA	NA	NA	NA	NA	NA	NA	NA	NA	NA	NA	NA	NA	NA	NA	NA	NA	NA	NA	NA	0.666746735754851	0.0739901439101342	0.464807436918991	1.08305366469814	6	100% (6/6)	0.3828017	0.42	NA	NA	NA	NA	NA	NA	NA	NA	NA	NA	NA	NA	0.0604407632575509	0.380730400722792	0.693037725019212	1.71782626343942	6	83.333% (5/6)	0.009037871
GO:0070106	interleukin-27-mediated signaling pathway	The series of molecular signals initiated by interleukin-27 binding to a receptor on the surface of a target cell, and ending with the regulation of a downstream cellular process, e.g. transcription.	NA	NA	NA	NA	NA	NA	NA	NA	NA	NA	0.633491271188588	0.0751181635276302	0.444336903918534	1.02906904075681	5	80% (4/5)	0.4173107	0.38	NA	NA	NA	NA	NA	NA	NA	NA	NA	NA	NA	NA	NA	NA	NA	NA	NA	NA	NA	NA	NA	NA	0.0348032518702433	0.407017918923954	0.753899526487825	1.76660929623443	5	80% (4/5)	0.004228432
GO:0098586	cellular response to virus	Any process that results in a change in state or activity of a cell (in terms of movement, secretion, enzyme production, gene expression, etc.) as a result of a stimulus from a virus.	NA	NA	NA	NA	NA	NA	NA	NA	NA	NA	0.252424677187948	0.231126709673834	0.550619351569609	1.54773625393439	9	44.444% (4/9)	0.05451937	1.26	NA	NA	0.328497615262321	0.186432558434075	0.602723301849643	1.4789626270302	7	57.143% (4/7)	0.07702703	1.11	NA	NA	NA	NA	NA	NA	NA	NA	NA	NA	NA	NA	0.0268114996232819	0.431707695803346	0.673406407648285	1.9290941479719	9	55.556% (5/9)	0.002271242
GO:0140374	antiviral innate immune response	NA	NA	NA	NA	NA	NA	NA	NA	NA	NA	NA	0.417443522046815	0.132846300606183	0.4909140731831	1.33011380745095	8	87.5% (7/8)	0.1579732	0.8	NA	NA	0.110266845848984	0.352487857583619	0.684390787158522	1.67935832808358	7	57.143% (4/7)	0.01728571	1.76	NA	NA	NA	NA	NA	NA	NA	NA	NA	NA	NA	NA	0.00243861602539252	0.538434096309916	0.715200359321401	2.186201319405	11	72.727% (8/11)	9.116322e-05
[truncated: 3 more columns]
